# Supplementary material for: Poly-ligand profiling differentiates trastuzumab-treated breast cancer patients according to their outcomes
Source: Nat Commun. 2018 Mar 23;9:1219. doi: 10.1038/s41467-018-03631-z (PMC5865185; doi:10.1038/s41467-018-03631-z)
Supplement: Supplementary file 4 — Supplementary Data 1(XLSX 44 kb) [file 41467_2018_3631_MOESM4_ESM.xlsx]

## Sheet: Enrichment FFPE cases
Cases assignment for enrichment , their treatment history, clinical and demographic details
Notes	Enrichment specificity		Enrichment case ID	TTNT	Age after collection	no_positives	has_negative	new_class	lineage	trast_start	trast_end	ish_her2	ihc_her2	first_line_coll	collectiondate	determinationdate	lastdrugdate	ion_case	registry_case	tnt	nextlinestart	first_line_regimen	first_line_regimen_drug_group	concurrent_drugs	nextlinedrugs	after_nextlinedrugs	before_coll_drugs	Collection site	Country
in all enrichments:	Toward Non-Benefiters	Enrichment 1	EL-NB+	158	43	N	N	short	Breast Carcinoma	2014-07-31	2015-10-06	Positive	Positive	1	2013-12-29 23:00:00	NULL	2015-10-06	Y	N	158	2014-08-08	carboplatin,paclitaxel,trastuzumab	Her2-targeted Agents,Platinum compounds,Taxanes	paclitaxel2014-07-31-2015-06-16,carboplatin2014-07-31-2014-12-16,trastuzumab2014-07-31-2015-10-06	recombinant interferon alfa-2b2014-08-08-2014-08-15,pertuzumab2014-08-08-2015-06-16	pegylated liposomal doxorubicin hydrochloride2015-01-13-2015-03-17,gemcitabine hydrochloride2015-04-14-2015-06-16,Cisplatin2015-05-19-2015-07-28,vinorelbine tartrate2015-06-23-2015-09-08,fluorouracil2015-06-23-2015-10-06,eribulin mesylate2015-09-22-2015-10-06	NULL	Lifespring Cancer Treatment Center	USA
"+" is positive case			EL-NB-	335	43	N	N	long	Breast Carcinoma	2012-04-13	2013-03-14	Positive	Positive	1	2012-02-23 23:00:00	NULL	2013-03-14	Y	N	335	NULL	carboplatin,docetaxel,trastuzumab	Her2-targeted Agents,Platinum compounds,Taxanes	docetaxel2012-04-13-2012-08-03,carboplatin2012-04-13-2012-08-03,trastuzumab2012-04-13-2013-03-14	NULL	NULL	NULL	Oregon Surgical Specialists	USA
"-" is negative case			EL-NB-	280	56	N	N	long	Breast Carcinoma	2013-01-24	2013-09-24	Positive	Positive	1	2012-04-05 22:00:00	NULL	2013-12-23	Y	N	280	2013-10-31	carboplatin,paclitaxel,trastuzumab	Her2-targeted Agents,Platinum compounds,Taxanes	paclitaxel2013-01-24-2013-04-18,carboplatin2013-01-24-2013-03-21,trastuzumab2013-01-24-2013-09-24	ado-trastuzumab emtansine2013-10-31-2013-12-23	NULL	NULL	Seattle Cancer Treatment and Wellness Center	USA
		Enrichment 2	Alt. lib.1+	119	63	Y	Y	short	Breast Carcinoma	2010-10-01	2011-04-08	Negative	Negative	1	2010-09-07 22:00:00	NULL	2013-02-22	Y	N	119	2011-01-28	trastuzumab,vinorelbine tartrate	Her2-targeted Agents,vinorelbine tartrate	vinorelbine tartrate2010-10-01-2011-01-14,trastuzumab2010-10-01-2011-04-08	eribulin mesylate2011-01-28-2011-03-18	trastuzumab2011-09-09-2012-09-28,nab-paclitaxel2011-10-21-2012-09-14	NULL	Hematology Oncology Associates PA	USA
"EL" - enriched library, selected for further characterization			Alt. lib.1-	321	46	Y	Y	long	Breast Carcinoma	2012-02-28	2013-01-08	Negative	Negative	1	2012-01-04 23:00:00	NULL	2013-01-14	Y	N	321	NULL	trastuzumab,vinorelbine tartrate	Her2-targeted Agents,vinorelbine tartrate	vinorelbine tartrate2012-02-28-2012-05-01,trastuzumab2012-02-28-2013-01-08	NULL	NULL	exemestane2011-11-11-2012-01-09	Maine Center for Cancer Medicine	USA
			Alt. lib.1-	225	77	N	N	long	Breast Carcinoma	2014-02-27	2015-08-14	Positive	Positive	1	2014-02-06 23:00:00	NULL	2015-08-20	Y	N	225	2014-10-10	trastuzumab,vinorelbine tartrate	Her2-targeted Agents,vinorelbine tartrate	vinorelbine tartrate2014-02-27-2014-09-11,trastuzumab2014-02-27-2015-08-14	ado-trastuzumab emtansine2014-10-10-2014-12-11	docetaxel2015-01-15-2015-05-21,pertuzumab2015-01-15-2015-08-14,nab-paclitaxel2015-07-23-2015-08-13	gemcitabine hydrochloride2011-12-05-2012-03-12,carboplatin2011-12-12-2012-03-12,patupilone2012-04-02-2012-06-11,capecitabine2012-04-02-2012-06-24,capecitabine2012-12-10-2013-10-02,patupilone2012-12-11-2013-09-19,nab-paclitaxel2013-10-24-2014-01-16	Ventura County Hematology and Oncology Specialists	USA
		Enrichment 3	Alt. lib.2+	21	80	N	N	short	Breast Carcinoma	2014-07-03	2014-08-14	Positive	Positive	1	2014-05-14 22:00:00	NULL	2014-08-14	Y	N	21	2014-07-24	trastuzumab	Her2-targeted Agents	trastuzumab2014-07-03-2014-08-14	docetaxel2014-07-24-2014-07-31,carboplatin2014-07-24-2014-08-14	NULL	NULL	Cancer Care of North Florida	USA
			Alt. lib.2-	294	54	N	N	long	Breast Carcinoma	2013-01-31	2013-12-12	Positive	Positive	1	2012-07-31 22:00:00	NULL	2014-01-24	Y	N	294	2013-11-21	trastuzumab	Her2-targeted Agents	trastuzumab2013-01-31-2013-12-12	carboplatin2013-11-21-2013-12-16,gemcitabine hydrochloride2013-11-21-2013-12-16	ado-trastuzumab emtansine2014-01-02-2014-01-23	NULL	Mile High Oncology	USA
			Alt. lib.2-	349	49	N	Y	long	Breast Carcinoma	2011-12-30	2012-12-13	Positive	Negative	1	2010-09-14 22:00:00	NULL	2012-12-13	Y	N	349	NULL	trastuzumab	Her2-targeted Agents	trastuzumab2011-12-30-2012-12-13	NULL	NULL	NULL	Immune Recovery Foundation	USA
"Alt. lib" - alternative libraries, not selected		Enrichment 4	Alt. lib.3+	15	41	N	N	short	Breast Carcinoma	2011-11-02	2012-10-25	Positive	Positive	1	2011-09-20 22:00:00	NULL	2012-10-25	Y	N	15	2011-11-17	trastuzumab	Her2-targeted Agents	trastuzumab2011-11-02-2012-10-25	docetaxel2011-11-17-2011-12-08	carboplatin2011-11-18-2012-03-22,nab-paclitaxel2011-12-30-2012-03-29	NULL	Palo Verde Cancer Specialists	USA
			Alt. lib.3-	294	54	N	N	long	Breast Carcinoma	2013-01-31	2013-12-12	Positive	Positive	1	2012-07-31 22:00:00	NULL	2014-01-24	Y	N	294	2013-11-21	trastuzumab	Her2-targeted Agents	trastuzumab2013-01-31-2013-12-12	carboplatin2013-11-21-2013-12-16,gemcitabine hydrochloride2013-11-21-2013-12-16	ado-trastuzumab emtansine2014-01-02-2014-01-23	NULL	Mile High Oncology	USA
			Alt. lib.3-	349	49	N	Y	long	Breast Carcinoma	2011-12-30	2012-12-13	Positive	Negative	1	2010-09-14 22:00:00	NULL	2012-12-13	Y	N	349	NULL	trastuzumab	Her2-targeted Agents	trastuzumab2011-12-30-2012-12-13	NULL	NULL	NULL	Immune Recovery Foundation	USA
		Enrichment 5	Alt. lib.4+	109	53	N	N	short	Breast Carcinoma	2015-01-22	2015-09-24	Positive	Positive	1	2014-11-23 23:00:00	NULL	2015-09-24	Y	N	109	2015-05-11	paclitaxel,pertuzumab,trastuzumab	Her2-targeted Agents,Taxanes	paclitaxel2015-01-22-2015-04-23,trastuzumab2015-01-22-2015-09-24,pertuzumab2015-01-22-2015-03-24	cyclophosphamide2015-05-11-2015-06-01,doxorubicin hydrochloride2015-05-11-2015-06-01	NULL	NULL	Florida Cancer Care - Broward County	USA
			Alt. lib.4-	263	64	N	N	long	Breast Carcinoma	2014-02-24	2014-11-14	Positive	Positive	1	2014-01-19 23:00:00	NULL	2014-11-14	Y	N	263	NULL	docetaxel,pertuzumab,trastuzumab	Her2-targeted Agents,Taxanes	docetaxel2014-02-24-2014-11-14,trastuzumab2014-02-24-2014-11-14,pertuzumab2014-02-24-2014-11-14	NULL	NULL	nab-paclitaxel2014-01-17-2014-01-24	Palo Verde Cancer Specialists	USA
			Alt. lib.4-	217	72	Y	Y	long	Breast Carcinoma	2014-03-27	2015-10-01	Negative	Equivocal	1	2014-03-11 22:00:00	NULL	2015-10-23	Y	N	217	2014-10-30	nab-paclitaxel,pertuzumab,trastuzumab	Her2-targeted Agents,Taxanes	nab-paclitaxel2014-03-27-2014-10-02,trastuzumab2014-03-27-2015-10-01,pertuzumab2014-03-27-2015-10-01	letrozole2014-10-30-2015-10-23,fulvestrant2014-10-30-2015-10-01	NULL	NULL	Vita Hematology Oncology PC	USA
		Enrichment 6	Alt. lib.5+	56	47	Y	Y	short	Breast Carcinoma	2012-11-14	2014-06-02	Negative	Equivocal	1	2012-10-25 22:00:00	NULL	2014-06-02	Y	N	56	2013-01-09	nab-paclitaxel,pertuzumab,trastuzumab	Her2-targeted Agents,Taxanes	nab-paclitaxel2012-11-14-2012-12-26,trastuzumab2012-11-14-2014-06-02,pertuzumab2012-11-21-2013-01-03	carboplatin2013-01-09-2013-12-10,gemcitabine hydrochloride2013-01-09-2013-12-10	ado-trastuzumab emtansine2014-01-29-2014-03-12,eribulin mesylate2014-03-31-2014-05-19	NULL	Vita Hematology Oncology PC	USA
			Alt. lib.5-	263	64	N	N	long	Breast Carcinoma	2014-02-24	2014-11-14	Positive	Positive	1	2014-01-19 23:00:00	NULL	2014-11-14	Y	N	263	NULL	docetaxel,pertuzumab,trastuzumab	Her2-targeted Agents,Taxanes	docetaxel2014-02-24-2014-11-14,trastuzumab2014-02-24-2014-11-14,pertuzumab2014-02-24-2014-11-14	NULL	NULL	nab-paclitaxel2014-01-17-2014-01-24	Palo Verde Cancer Specialists	USA
			Alt. lib.5-	217	72	Y	Y	long	Breast Carcinoma	2014-03-27	2015-10-01	Negative	Equivocal	1	2014-03-11 22:00:00	NULL	2015-10-23	Y	N	217	2014-10-30	nab-paclitaxel,pertuzumab,trastuzumab	Her2-targeted Agents,Taxanes	nab-paclitaxel2014-03-27-2014-10-02,trastuzumab2014-03-27-2015-10-01,pertuzumab2014-03-27-2015-10-01	letrozole2014-10-30-2015-10-23,fulvestrant2014-10-30-2015-10-01	NULL	NULL	Vita Hematology Oncology PC	USA
		Enrichment 7	Alt. lib.6+	56	54	N	N	short	Breast Carcinoma	2013-12-11	2014-03-05	Positive	Equivocal	1	2012-04-18 22:00:00	NULL	2015-05-06	Y	N	56	2014-02-05	trastuzumab,vinorelbine tartrate	Her2-targeted Agents,vinorelbine tartrate	vinorelbine tartrate2013-12-11-2014-03-05,trastuzumab2013-12-11-2014-03-05	carboplatin2014-02-05-2014-03-05	ado-trastuzumab emtansine2014-04-02-2014-08-06,trastuzumab2014-08-27-2015-02-18,fulvestrant2014-09-15-2014-10-15,cyclophosphamide2014-11-12-2014-12-10,methotrexate2014-11-12-2014-12-10,fluorouracil2014-11-12-2014-12-10,leuprolide acetate2014-12-10-2014-12-10,docetaxel2015-01-07-2015-02-18,gemcitabine hydrochloride2015-03-04-2015-05-06	NULL	Onslow Oncology	USA
			Alt. lib.6-	321	46	Y	Y	long	Breast Carcinoma	2012-02-28	2013-01-08	Negative	Negative	1	2012-01-04 23:00:00	NULL	2013-01-14	Y	N	321	NULL	trastuzumab,vinorelbine tartrate	Her2-targeted Agents,vinorelbine tartrate	vinorelbine tartrate2012-02-28-2012-05-01,trastuzumab2012-02-28-2013-01-08	NULL	NULL	exemestane2011-11-11-2012-01-09	Maine Center for Cancer Medicine	USA
			Alt. lib.6-	225	77	N	N	long	Breast Carcinoma	2014-02-27	2015-08-14	Positive	Positive	1	2014-02-06 23:00:00	NULL	2015-08-20	Y	N	225	2014-10-10	trastuzumab,vinorelbine tartrate	Her2-targeted Agents,vinorelbine tartrate	vinorelbine tartrate2014-02-27-2014-09-11,trastuzumab2014-02-27-2015-08-14	ado-trastuzumab emtansine2014-10-10-2014-12-11	docetaxel2015-01-15-2015-05-21,pertuzumab2015-01-15-2015-08-14,nab-paclitaxel2015-07-23-2015-08-13	gemcitabine hydrochloride2011-12-05-2012-03-12,carboplatin2011-12-12-2012-03-12,patupilone2012-04-02-2012-06-11,capecitabine2012-04-02-2012-06-24,capecitabine2012-12-10-2013-10-02,patupilone2012-12-11-2013-09-19,nab-paclitaxel2013-10-24-2014-01-16	Ventura County Hematology and Oncology Specialists	USA
		Enrichment 8	Alt. lib.7+	69	35	Y	Y	short	Breast Carcinoma	2015-04-10	2015-10-01	Test not performed	Negative	1	2014-09-24 22:00:00	NULL	2015-10-08	Y	N	69	2015-06-18	docetaxel,pertuzumab,trastuzumab	Her2-targeted Agents,Taxanes	docetaxel2015-04-10-2015-04-30,trastuzumab2015-04-10-2015-10-01,pertuzumab2015-04-10-2015-10-01	leuprolide acetate2015-06-18-2015-09-16	docetaxel2015-10-01-2015-10-01	NULL	West Cancer Center - Humphreys	USA
			Alt. lib.7-	263	64	N	N	long	Breast Carcinoma	2014-02-24	2014-11-14	Positive	Positive	1	2014-01-19 23:00:00	NULL	2014-11-14	Y	N	263	NULL	docetaxel,pertuzumab,trastuzumab	Her2-targeted Agents,Taxanes	docetaxel2014-02-24-2014-11-14,trastuzumab2014-02-24-2014-11-14,pertuzumab2014-02-24-2014-11-14	NULL	NULL	nab-paclitaxel2014-01-17-2014-01-24	Palo Verde Cancer Specialists	USA
			Alt. lib.7-	217	72	Y	Y	long	Breast Carcinoma	2014-03-27	2015-10-01	Negative	Equivocal	1	2014-03-11 22:00:00	NULL	2015-10-23	Y	N	217	2014-10-30	nab-paclitaxel,pertuzumab,trastuzumab	Her2-targeted Agents,Taxanes	nab-paclitaxel2014-03-27-2014-10-02,trastuzumab2014-03-27-2015-10-01,pertuzumab2014-03-27-2015-10-01	letrozole2014-10-30-2015-10-23,fulvestrant2014-10-30-2015-10-01	NULL	NULL	Vita Hematology Oncology PC	USA
	Toward Benefiters	Enrichment 9	Alt. lib.8+	364	53	N	N	long	Breast Carcinoma	2013-03-12	2014-02-18	Positive	Positive	1	2012-04-05 22:00:00	NULL	2015-10-06	Y	N	364	2014-03-11	trastuzumab,vinorelbine tartrate	Her2-targeted Agents,vinorelbine tartrate	vinorelbine tartrate2013-03-12-2014-02-18,trastuzumab2013-03-12-2014-02-18	ado-trastuzumab emtansine2014-03-11-2015-10-06	NULL	NULL	University of Nebraska Medical Center	USA
			Alt. lib.8-	33	62	N	N	short	Breast Carcinoma	2012-06-08	2013-02-27	Positive	Positive	1	2012-05-31 22:00:00	NULL	2013-02-27	Y	N	33	2012-07-11	trastuzumab,vinorelbine tartrate	Her2-targeted Agents,vinorelbine tartrate	vinorelbine tartrate2012-06-08-2012-08-22,trastuzumab2012-06-08-2013-02-27	docetaxel2012-07-11-2012-07-11	NULL	NULL	Breastlink Medical Group	USA
			Alt. lib.8-	85	73	Y	Y	short	Breast Carcinoma	2009-10-28	2010-01-21	Negative	Negative	1	2009-10-27 22:00:00	2011-12-03	2011-12-03	Y	Y	85	2010-01-21	trastuzumab,vinorelbine tartrate	Her2-targeted Agents,vinorelbine tartrate	vinorelbine tartrate2009-10-28-2010-01-21,trastuzumab2009-10-28-2010-01-21	docetaxel2010-01-21-2010-07-21	docetaxel2010-07-21-2011-12-03,investigational agent2011-01-06-2011-08-08,cyclophosphamide2011-10-21-2011-12-03,fluorouracil2011-10-21-2011-12-03	methotrexate2001-01-02-2001-06-15,cyclophosphamide2001-01-02-2001-06-15,fluorouracil2001-01-02-2001-06-15,tamoxifen citrate2001-07-27-2004-03-26,docetaxel2004-04-09-2004-10-06,carboplatin2004-04-09-2004-10-06,trastuzumab2004-04-09-2004-10-06,vinorelbine tartrate2004-10-06-2006-12-01,trastuzumab2004-10-06-2006-12-01,nab-paclitaxel2006-12-18-2007-07-27,trastuzumab2006-12-18-2007-07-27,fulvestrant20…	Breastlink Medical Group	USA
		Enrichment 10	Alt. lib.9+	369	52	Y	Y	long	Breast Carcinoma	2013-10-18	2014-12-03	Negative	Equivocal	1	2013-09-16 22:00:00	NULL	2015-01-14	Y	N	369	2014-10-22	trastuzumab	Her2-targeted Agents	trastuzumab2013-10-18-2014-12-03	docetaxel2014-10-22-2014-12-03,pertuzumab2014-10-22-2014-12-03	ado-trastuzumab emtansine2014-12-24-2015-01-14	paclitaxel2013-07-15-2013-08-12	Texas Oncology - Baylor Charles A Sammons Cancer Center	USA
			Alt. lib.9-	56	50	N	N	short	Breast Carcinoma	2010-10-14	2013-04-25	NULL	Positive	1	2010-09-02 22:00:00	NULL	2013-10-25	Y	N	56	2010-12-09	trastuzumab	Her2-targeted Agents	trastuzumab2010-10-14-2013-04-25	leuprolide acetate2010-12-09-2010-12-09	vinorelbine tartrate2011-11-30-2012-02-02,eribulin mesylate2012-02-23-2012-03-15,bevacizumab2012-10-11-2013-08-01,nab-paclitaxel2012-10-11-2013-04-11,ado-trastuzumab emtansine2013-05-09-2013-08-15,trastuzumab2013-10-11-2013-10-25	NULL	Maine Center for Cancer Medicine	USA
			Alt. lib.9-	20	60	Y	Y	short	Breast Carcinoma	2012-01-31	2012-07-02	Negative	Negative	1	2012-01-25 23:00:00	NULL	2012-07-02	Y	N	20	2012-02-20	trastuzumab	Her2-targeted Agents	trastuzumab2012-01-31-2012-07-02	nab-paclitaxel2012-02-20-2012-04-30	vinorelbine tartrate2012-05-10-2012-05-10,gemcitabine hydrochloride2012-05-10-2012-05-10	fulvestrant2012-01-04-2012-01-31	Bay Hematology Oncology - Easton	USA
		Enrichment 11	EL-B+	371	68	N	N	long	Breast Carcinoma	2012-02-15	2013-02-20	Positive	Positive	1	2012-01-12 23:00:00	NULL	2013-02-20	Y	N	371	NULL	carboplatin,docetaxel,trastuzumab	Her2-targeted Agents,Platinum compounds,Taxanes	docetaxel2012-02-15-2012-05-31,carboplatin2012-02-15-2012-05-31,trastuzumab2012-02-15-2013-02-20	NULL	NULL	NULL	Robert M Stenz DO	USA
			EL-B-	42	57	N	N	short	Breast Carcinoma	2013-11-21	2014-09-18	Positive	Positive	1	2013-08-27 22:00:00	NULL	2014-09-18	Y	N	42	2014-01-02	carboplatin,nab-paclitaxel,trastuzumab	Her2-targeted Agents,Platinum compounds,Taxanes	nab-paclitaxel2013-11-21-2013-12-26,carboplatin2013-11-21-2013-12-26,trastuzumab2013-11-21-2014-09-18	pegylated liposomal doxorubicin hydrochloride2014-01-02-2014-01-30	cyclophosphamide2014-02-13-2014-03-12	NULL	Hematology and Oncology Associates of Alabama - Brookwood Medical Center	USA
			EL-B-	91	73	N	N	short	Breast Carcinoma	2012-02-29	2015-02-20	Positive	Positive	1	2012-01-17 23:00:00	2015-02-20	2015-02-20	N	Y	91	2012-05-30	carboplatin,docetaxel,trastuzumab	Her2-targeted Agents,Platinum compounds,Taxanes	docetaxel2012-02-29-2012-03-28,carboplatin2012-02-29-2012-03-28,trastuzumab2012-02-29-2015-02-20	letrozole2012-05-30-2015-02-20	NULL	NULL	Cancer Care of North Florida	USA
		Enrichment 12	Alt. lib.10+	406	35	N	N	long	Breast Carcinoma	2014-08-22	2015-10-02	Positive	Positive	1	2009-05-13 22:00:00	NULL	2015-10-02	Y	N	406	NULL	trastuzumab	Her2-targeted Agents	trastuzumab2014-08-22-2015-10-02	NULL	NULL	NULL	Florida Cancer Care - Broward County	USA
			Alt. lib.10-	56	50	N	N	short	Breast Carcinoma	2010-10-14	2013-04-25	NULL	Positive	1	2010-09-02 22:00:00	NULL	2013-10-25	Y	N	56	2010-12-09	trastuzumab	Her2-targeted Agents	trastuzumab2010-10-14-2013-04-25	leuprolide acetate2010-12-09-2010-12-09	vinorelbine tartrate2011-11-30-2012-02-02,eribulin mesylate2012-02-23-2012-03-15,bevacizumab2012-10-11-2013-08-01,nab-paclitaxel2012-10-11-2013-04-11,ado-trastuzumab emtansine2013-05-09-2013-08-15,trastuzumab2013-10-11-2013-10-25	NULL	Maine Center for Cancer Medicine	USA
			Alt. lib.10-	20	60	Y	Y	short	Breast Carcinoma	2012-01-31	2012-07-02	Negative	Negative	1	2012-01-25 23:00:00	NULL	2012-07-02	Y	N	20	2012-02-20	trastuzumab	Her2-targeted Agents	trastuzumab2012-01-31-2012-07-02	nab-paclitaxel2012-02-20-2012-04-30	vinorelbine tartrate2012-05-10-2012-05-10,gemcitabine hydrochloride2012-05-10-2012-05-10	fulvestrant2012-01-04-2012-01-31	Bay Hematology Oncology - Easton	USA
		Enrichment 13	Alt. lib.11+	598	62	N	N	long	Breast Carcinoma	2010-06-14	2011-06-21	Positive	Positive	1	2009-01-21 23:00:00	NULL	2015-03-13	Y	N	598	2012-02-02	trastuzumab,vinorelbine tartrate	Her2-targeted Agents,vinorelbine tartrate	vinorelbine tartrate2010-06-14-2011-03-14,trastuzumab2010-06-14-2011-06-21	vinorelbine tartrate2012-02-02-2013-02-28,trastuzumab2012-02-02-2013-02-21	trastuzumab2013-11-04-2015-03-06,gemcitabine hydrochloride2013-11-04-2014-06-10,docetaxel2014-07-08-2015-02-13,pertuzumab2014-07-08-2015-02-13,eribulin mesylate2015-03-06-2015-03-13	NULL	New York Cancer and Blood Specialists - Port Jefferson Medical Oncology	USA
			Alt. lib.11-	33	62	N	N	short	Breast Carcinoma	2012-06-08	2013-02-27	Positive	Positive	1	2012-05-31 22:00:00	NULL	2013-02-27	Y	N	33	2012-07-11	trastuzumab,vinorelbine tartrate	Her2-targeted Agents,vinorelbine tartrate	vinorelbine tartrate2012-06-08-2012-08-22,trastuzumab2012-06-08-2013-02-27	docetaxel2012-07-11-2012-07-11	NULL	NULL	Breastlink Medical Group	USA
			Alt. lib.11-	85	73	Y	Y	short	Breast Carcinoma	2009-10-28	2010-01-21	Negative	Negative	1	2009-10-27 22:00:00	2011-12-03	2011-12-03	Y	Y	85	2010-01-21	trastuzumab,vinorelbine tartrate	Her2-targeted Agents,vinorelbine tartrate	vinorelbine tartrate2009-10-28-2010-01-21,trastuzumab2009-10-28-2010-01-21	docetaxel2010-01-21-2010-07-21	docetaxel2010-07-21-2011-12-03,investigational agent2011-01-06-2011-08-08,cyclophosphamide2011-10-21-2011-12-03,fluorouracil2011-10-21-2011-12-03	methotrexate2001-01-02-2001-06-15,cyclophosphamide2001-01-02-2001-06-15,fluorouracil2001-01-02-2001-06-15,tamoxifen citrate2001-07-27-2004-03-26,docetaxel2004-04-09-2004-10-06,carboplatin2004-04-09-2004-10-06,trastuzumab2004-04-09-2004-10-06,vinorelbine tartrate2004-10-06-2006-12-01,trastuzumab2004-10-06-2006-12-01,nab-paclitaxel2006-12-18-2007-07-27,trastuzumab2006-12-18-2007-07-27,fulvestrant20…	Breastlink Medical Group	USA
		Enrichment 14	Alt. lib.12+	604	82	Y	Y	long	Breast Carcinoma	2012-01-10	2012-01-10	Negative	Negative	1	2011-10-26 22:00:00	NULL	2013-12-06	Y	N	604	2013-08-30	carboplatin,docetaxel,trastuzumab	Her2-targeted Agents,Platinum compounds,Taxanes	docetaxel2012-01-04-2012-01-25,carboplatin2012-01-04-2012-01-25,trastuzumab2012-01-10-2012-01-10	gemcitabine hydrochloride2013-08-30-2013-09-06	NULL	NULL	Bay Hematology Oncology	USA
			Alt. lib.12-	42	57	N	N	short	Breast Carcinoma	2013-11-21	2014-09-18	Positive	Positive	1	2013-08-27 22:00:00	NULL	2014-09-18	Y	N	42	2014-01-02	carboplatin,nab-paclitaxel,trastuzumab	Her2-targeted Agents,Platinum compounds,Taxanes	nab-paclitaxel2013-11-21-2013-12-26,carboplatin2013-11-21-2013-12-26,trastuzumab2013-11-21-2014-09-18	pegylated liposomal doxorubicin hydrochloride2014-01-02-2014-01-30	cyclophosphamide2014-02-13-2014-03-12	NULL	Hematology and Oncology Associates of Alabama - Brookwood Medical Center	USA
			Alt. lib.12-	91	73	N	N	short	Breast Carcinoma	2012-02-29	2015-02-20	Positive	Positive	1	2012-01-17 23:00:00	2015-02-20	2015-02-20	N	Y	91	2012-05-30	carboplatin,docetaxel,trastuzumab	Her2-targeted Agents,Platinum compounds,Taxanes	docetaxel2012-02-29-2012-03-28,carboplatin2012-02-29-2012-03-28,trastuzumab2012-02-29-2015-02-20	letrozole2012-05-30-2015-02-20	NULL	NULL	Cancer Care of North Florida	USA
		Enrichment 15	Alt. lib.13+	623	46	N	N	long	Breast Carcinoma	2010-10-19	2012-09-25	Positive	Positive	1	2008-06-15 22:00:00	NULL	2014-07-30	Y	N	623	2012-07-03	nab-paclitaxel,trastuzumab	Her2-targeted Agents,Taxanes	nab-paclitaxel2010-10-19-2010-11-17,trastuzumab2010-10-19-2012-09-25	gemcitabine hydrochloride2012-07-03-2012-10-03	ado-trastuzumab emtansine2014-05-28-2014-07-30	NULL	Levine Cancer Institute - Cleveland	USA
			Alt. lib.13-	67	63	N	N	short	Breast Carcinoma	2012-07-13	2013-01-23	Positive	Positive	1	2012-07-01 22:00:00	NULL	2013-01-30	Y	N	67	2012-09-18	docetaxel,trastuzumab	Her2-targeted Agents,Taxanes	docetaxel2012-07-13-2012-12-11,trastuzumab2012-07-13-2013-01-23	pertuzumab2012-09-18-2013-01-23	fulvestrant2013-01-17-2013-01-30	NULL	Breastlink Medical Group	USA
			Alt. lib.13-	70	40	Y	Y	short	Breast Carcinoma	2011-10-06	2013-02-20	Equivocal	Negative	1	2011-09-27 22:00:00	NULL	2014-08-11	Y	N	70	2011-12-15	paclitaxel,trastuzumab	Her2-targeted Agents,Taxanes	paclitaxel2011-10-06-2011-11-23,trastuzumab2011-10-06-2013-02-20	nab-paclitaxel2011-12-15-2011-12-15	cyclophosphamide2012-01-05-2012-03-08,doxorubicin hydrochloride2012-01-05-2012-03-08,docetaxel2013-02-20-2013-02-20,pertuzumab2013-02-20-2013-02-20,ado-trastuzumab emtansine2013-03-11-2013-09-12,docetaxel2013-10-17-2014-04-17,trastuzumab2013-10-17-2014-08-11,pertuzumab2013-10-17-2014-04-17	NULL	Rocky Mountain Cancer Centers - Greenwood Village	USA
		Enrichment 16	Alt. lib.14+	391	60	N	N	long	Breast Carcinoma	2014-09-11	2015-10-07	Positive	Positive	1	2011-02-08 23:00:00	NULL	2015-10-07	Y	N	391	NULL	trastuzumab	Her2-targeted Agents	trastuzumab2014-09-11-2015-10-07	NULL	NULL	NULL	Florida Cancer Care - Broward County	USA
			Alt. lib.14-	56	50	N	N	short	Breast Carcinoma	2010-10-14	2013-04-25	NULL	Positive	1	2010-09-02 22:00:00	NULL	2013-10-25	Y	N	56	2010-12-09	trastuzumab	Her2-targeted Agents	trastuzumab2010-10-14-2013-04-25	leuprolide acetate2010-12-09-2010-12-09	vinorelbine tartrate2011-11-30-2012-02-02,eribulin mesylate2012-02-23-2012-03-15,bevacizumab2012-10-11-2013-08-01,nab-paclitaxel2012-10-11-2013-04-11,ado-trastuzumab emtansine2013-05-09-2013-08-15,trastuzumab2013-10-11-2013-10-25	NULL	Maine Center for Cancer Medicine	USA
			Alt. lib.14-	20	60	Y	Y	short	Breast Carcinoma	2012-01-31	2012-07-02	Negative	Negative	1	2012-01-25 23:00:00	NULL	2012-07-02	Y	N	20	2012-02-20	trastuzumab	Her2-targeted Agents	trastuzumab2012-01-31-2012-07-02	nab-paclitaxel2012-02-20-2012-04-30	vinorelbine tartrate2012-05-10-2012-05-10,gemcitabine hydrochloride2012-05-10-2012-05-10	fulvestrant2012-01-04-2012-01-31	Bay Hematology Oncology - Easton	USA
		Enrichment 17	Alt. lib.15+	1202	79	Y	Y	long	Breast Carcinoma	2011-03-02	2012-02-01	Negative	Negative	1	2010-01-12 23:00:00	NULL	2015-02-02	Y	N	1202	2014-06-16	paclitaxel,trastuzumab	Her2-targeted Agents,Taxanes	paclitaxel2011-03-02-2011-05-18,trastuzumab2011-03-02-2012-02-01	nab-paclitaxel2014-06-16-2014-08-25,gemcitabine hydrochloride2014-06-16-2014-08-25	NULL	NULL	New York Cancer and Blood Specialists - Setauket Medical Oncology	USA
			Alt. lib.15-	67	63	N	N	short	Breast Carcinoma	2012-07-13	2013-01-23	Positive	Positive	1	2012-07-01 22:00:00	NULL	2013-01-30	Y	N	67	2012-09-18	docetaxel,trastuzumab	Her2-targeted Agents,Taxanes	docetaxel2012-07-13-2012-12-11,trastuzumab2012-07-13-2013-01-23	pertuzumab2012-09-18-2013-01-23	fulvestrant2013-01-17-2013-01-30	NULL	Breastlink Medical Group	USA
			Alt. lib.15-	70	40	Y	Y	short	Breast Carcinoma	2011-10-06	2013-02-20	Equivocal	Negative	1	2011-09-27 22:00:00	NULL	2014-08-11	Y	N	70	2011-12-15	paclitaxel,trastuzumab	Her2-targeted Agents,Taxanes	paclitaxel2011-10-06-2011-11-23,trastuzumab2011-10-06-2013-02-20	nab-paclitaxel2011-12-15-2011-12-15	cyclophosphamide2012-01-05-2012-03-08,doxorubicin hydrochloride2012-01-05-2012-03-08,docetaxel2013-02-20-2013-02-20,pertuzumab2013-02-20-2013-02-20,ado-trastuzumab emtansine2013-03-11-2013-09-12,docetaxel2013-10-17-2014-04-17,trastuzumab2013-10-17-2014-08-11,pertuzumab2013-10-17-2014-04-17	NULL	Rocky Mountain Cancer Centers - Greenwood Village	USA
