# Supplementary material for: Poly-ligand profiling differentiates trastuzumab-treated breast cancer patients according to their outcomes
Source: Nat Commun. 2018 Mar 23;9:1219. doi: 10.1038/s41467-018-03631-z (PMC5865185; doi:10.1038/s41467-018-03631-z)
Supplement: Supplementary file 5 — Supplementary Data 2(XLSX 18 kb) [file 41467_2018_3631_MOESM5_ESM.xlsx]

## Sheet: Trastuzumab Test set & Excluded
Comparison between trastuzumab test set and non-qualified set
	Test Set		Non-qualified Set			P-value
n	67		73
		95% CI		95% CI
Age at collection	54	(35.0-85.0)	54.7	(31.0-73.2)		0.354863
Sex		Percent		Percent		0.945681
Male	0	0	0	0
Female	45	0.67	73	1
No Data	22	0.33	0	0
TOTAL	67	1	73	1
Stage		Percent		Percent		0.898769
I	11	0.16	4	0.05
IA	0	0	2	0.03
IB	0	0	1	0.03
II	7	0.1	7	0.13
IIA	0	0	2	0.03
IIB	0	0	4	0.05
IIIA	3	0.04	4	0.05
IIIB	0	0	4	0.06
IIIC	3	0.04	5	0.06
IV	20	0.3	40	0.51
Unknown	23	0.34	0	0
TOTAL	67	1	73	1
Grade		Percent		Percent
1 / Well Differentiated	1	0.01	0	0		0.902942
2 / Moderately Differentiated	12	0.18	17	0.26
3 / Poorly Differentiated	26	0.39	37	0.49
4 / Not Differentiated	0	0	1	0.03
Unknown / Undetermined	28	0.42	17	0.22
None / NA	0	0	1	0.01
TOTAL	67	1	73	1
Histology		Percent		Percent		0.909172
Adenocarcinoma, metastatic, NOS	2	0.03	0	0
Adenocarcinoma, NOS	0	0	7	0.09
Carcinoma with apocrine metaplasia;Carcinoma, metastatic, NOS	1	0.01	0	0
Carcinoma, metastatic, NOS	1	0.01	5	0.06
Carcinoma, NOS	0	0	6	0.08
Ductal carcinoma, NOS	7	0.1	8	0.1
Ductal carcinoma, NOS;Carcinoma, metastatic, NOS	1	0.01	0	0
Infiltrating duct adenocarcinoma	3	0.04	1	0.01
Infiltrating duct adenocarcinoma;Adenocarcinoma, NOS	1	0.01	0	0
Infiltrating duct and lobular carcinoma;Intraductal and lobular carcinoma;Infiltrating duct carcinoma, NOS	1	0.01	0	0
Infiltrating duct carcinoma, NOS	2	0.03	13	0.18
Infiltrating ductular carcinoma	0	0	4	0.05
Infiltrating lobular carcinoma and ductal carcinoma in situ	0	0	1	0.01
Infiltrating lobular carcinoma, NOS	0	0	2	0.03
Inflammatory carcinoma	0	0	3	0.05
Lobular carcinoma, NOS	1	0.01	1	0.01
No Data	47	0.7	22	0.32
TOTAL	67	1	73	1
IHC_ER		Percent		Percent		0.867534
Positive	29	0.43	37	0.49
Negative	20	0.3	33	0.45
Unknown / Test Not Performed	18	0.27	3	0.06
TOTAL	67	1	73	1
IHC_PR		Percent		Percent
Positive	17	0.25	26	0.35		0.878557
Negative	32	0.48	43	0.58
Unknown / Test Not Performed	18	0.27	4	0.08
TOTAL	67	1	73	1

## Sheet: BvsNB in Trast vs Plat-Tax
Benefiters & non-benefiters in trastuzumab and platinum-taxane sets comparison
	Trastuzumab				t-test		Platinum-Taxane				t-test		ANOVA
	Benefiter		Non-Benefiter		P-value		Benefiter		Non-benefiter		P-value		P-value
n	45		22				25		38
	Mean	95% CI	Mean	95% CI	0.593513		Mean	95% CI	Mean	95% CI	0.0705632		0.3554
Age at collection	56.9	(35.5-82.0)	55	(37.6-87.5)			59.8	(40.0-75.2)	54.4	(36.6-76.5)
Sex	Count	Percent	Count	Percent	0.33016		Count	Percent	Count	Percent	0.801913		0.8937
Female	31	0.688889	14	0.636364			25	1	38	1
No Data	14	0.311111	8	0.363636			0	0	0	0
TOTAL	45	1	22	1			25	1	38	1
Stage	Count	Percent	Count	Percent	0.210095		Count	Percent	Count	Percent	0.334747		0.4083
I	8	0.177778	3	0.136364			1	0.04	6	0.157895
II	6	0.133333	1	0.0454545			5	0.2	6	0.157895
IIIA	2	0.0444444	1	0.0454545			3	0.12	3	0.0789474
IIIB	0	0	0	0			0	0	1	0.0263158
IIIC	2	0.0444444	1	0.0454545			2	0.08	3	0.0789474
IV	12	0.266667	8	0.363636			10	0.4	12	0.315789
Unknown	15	0.333333	8	0.363636			4	0.16	7	0.184211
TOTAL	45	1	22	1			25	1	38	1
Grade	Count	Percent	Count	Percent	0.293725		Count	Percent	Count	Percent	0.507827		0.6063
1 / Well Differentiated	0	0	1	0.0454545			2	0.08	0	0
2 / Moderately Differentiated	8	0.177778	4	0.181818			5	0.2	8	0.210526
3 / Poorly Differentiated	20	0.444444	6	0.272727			12	0.48	20	0.526316
Unknown / Undetermined	17	0.377778	11	0.5			6	0.24	10	0.263158
TOTAL	45	1	22	1			25	1	38	1
Histology	Count	Percent	Count	Percent	0.541805		Count	Percent	Count	Percent	0.617368		0.8782
Adenocarcinoma, metastatic, NOS	0	0	2	0.0909091			0	0	0	0
Adenocarcinoma, NOS	0	0	0	0			2	0.08	1	0.0263158
Carcinoma with apocrine metaplasia;Carcinoma, metastatic, NOS	1	0.0222222	0	0			0	0	0	0
Carcinoma, metastatic, NOS	0	0	0	0			0	0	2	0.0526316
Carcinoma, NOS	0	0	1	0.0454545			2	0.08	1	0.0263158
Ductal carcinoma, NOS	4	0.0888889	3	0.136364			1	0.04	8	0.210526
Ductal carcinoma, NOS;Carcinoma, metastatic, NOS	0	0	1	0.0454545			0	0	0	0
Infiltrating duct adenocarcinoma	1	0.0222222	2	0.0909091			0	0	2	0.0526316
Infiltrating duct adenocarcinoma;Adenocarcinoma, NOS	1	0.0222222	0	0			0	0	0	0
Infiltrating duct and lobular carcinoma;Intraductal and lobular carcinoma;Infiltrating duct carcinoma, NOS	0	0	1	0.0454545			0	0	0	0
Infiltrating duct carcinoma, NOS	1	0.0222222	1	0.0454545			0	0	4	0.105263
Infiltrating duct carcinoma, NOS;Ductal carcinoma, NOS	0	0	0	0			0	0	1	0.0263158
Lobular and ductal carcinoma;Lobular carcinoma, NOS	0	0	0	0			0	0	1	0.0263158
Lobular carcinoma, NOS	1	0.0222222	0	0			1	0.04	0	0
Lobular carcinoma, NOS;Infiltrating lobular carcinoma, NOS	0	0	0	0			1	0.04	0	0
No Data	36	0.8	11	0.5			18	0.72	18	0.473684
TOTAL	45	1	22	1			25	1	38	1
IHC_ER	Count	Percent	Count	Percent	0.119862		Count	Percent	Count	Percent	0.592173		0.5573
Positive	22	0.488889	7	0.318182			12	0.48	15	0.394737
Negative	10	0.222222	10	0.454545			13	0.52	22	0.578947
Unknown / Test Not Performed	13	0.288889	5	0.227273			0	0	1	0.0263158
TOTAL	45	1	22	1			25	1	38	1
IHC_PR	Count	Percent	Count	Percent	0.0892181		Count	Percent	Count	Percent	0.641408		0.6282
Positive	12	0.266667	5	0.227273			9	0.36	11	0.289474
Negative	20	0.444444	12	0.545455			16	0.64	26	0.684211
Unknown / Test Not Performed	13	0.288889	5	0.227273			0	0	1	0.0263158
TOTAL	45	1	22	1			25	1	38	1
