# Supplementary material for: Poly-ligand profiling differentiates trastuzumab-treated breast cancer patients according to their outcomes
Source: Nat Commun. 2018 Mar 23;9:1219. doi: 10.1038/s41467-018-03631-z (PMC5865185; doi:10.1038/s41467-018-03631-z)
Supplement: Supplementary file 6 — Supplementary Data 3(XLSX 40 kb) [file 41467_2018_3631_MOESM6_ESM.xlsx]

## Sheet: 04-27-16-GeneralStat-TNT-FTRin3
Next Generation Sequencing data for the unenriched and enriched ssDNA libraries
Sample Name	Flow cell ID	Total Valid Reads	Number Of Val Species										% Number Of Val Species									Number Of Reads From Species									% Number Of Reads From Species									Average Count Per Species
			≥1	1	>1	>50	>100	>500	>1000	>5000	>10000	>50000	1	>1	>50	>100	>500	>1000	>5000	>10000	>50000	1	>1	>50	>100	>500	>1000	>5000	>10000	>50000	1	>1	>50	>100	>500	>1000	>5000	>10000	>50000
EL-NB-Rd6	HLJMNBCXX	377376203	14089649	6814882	7274767	710463	385834	94551	49032	8208	3197	231	0.48368	0.51632	0.0504245	0.0273842	0.00671067	0.00348	0.000582555	0.000226904	1.6395e-05	6814882	370561321	307382127	284636754	223890851	192132641	109487390	75059435	21163060	0.0180586	0.981941	0.814524	0.754252	0.593283	0.509128	0.290128	0.198898	0.0560795	26.7839
EL-B-Rd7	HLJC2BCXX	345369638	8453435	3562118	4891317	514139	314095	89852	48786	8935	3751	303	0.421381	0.578619	0.0608201	0.0371559	0.0106291	0.00577115	0.00105697	0.000443725	3.58434e-05	3562118	341807520	303867463	289706538	241283354	212522122	130203891	94516378	30399508	0.0103139	0.989686	0.879833	0.83883	0.698624	0.615347	0.376999	0.273667	0.0880202	40.8555
UL-Rd0	HLJK3BCXX	345971994	257791043	193050602	64740441	0	0	0	0	0	0	0	0.748865	0.251135	0	0	0	0	0	0	0	193050602	152921392	0	0	0	0	0	0	0	0.557995	0.442005	0	0	0	0	0	0	0	1.34206
