# Supplementary material for: Poly-ligand profiling differentiates trastuzumab-treated breast cancer patients according to their outcomes
Source: Nat Commun. 2018 Mar 23;9:1219. doi: 10.1038/s41467-018-03631-z (PMC5865185; doi:10.1038/s41467-018-03631-z)
Supplement: Supplementary file 7 — Supplementary Data 4(XLSX 32 kb) [file 41467_2018_3631_MOESM7_ESM.xlsx]

## Sheet: 20170420_ADAPT_dataset(4).csv
Test set cases: treatment histories, origin, clinical and demographic details.
Trastuzumab set
	20352	60	105	454	N	49	Unknown	Unknown	tissue from right breast instantaneous section	2004-04-16	2009-12-18	Vinorelbin,Trastuzumab	Trastuzumab	Positive	3	70	Unknown	Positive	HER2 Positive	Unknown	Unknown	B	Test -	Univ. Klinik für Innere Medizin III der PMU, Uniklinikum Salzburg, Landeskrankenhaus, Müllner Hauptstraße 49	Austria
	20008	85	240	176	N	49	Unknown	Unknown	peritoneal tissue	2015-06-29	2015-12-26	Docetaxel,Myocet,Trastuzumab,Pertuzumab	Trastuzumab	Positive	3	80	Unknown	Positive	HER2 Positive	Unknown	Unknown	NB	Test +	Univ. Klinik für Innere Medizin III der PMU, Uniklinikum Salzburg, Landeskrankenhaus, Müllner Hauptstraße 50	Austria
	20349	40	130	63	N	58	Unknown	Unknown	medial lobe right lung	2008-06-04	2009-04-28	Paclitaxel,Trastuzumab	Trastuzumab	Positive	3	50	Unknown	Positive	HER2 Positive	Unknown	Unknown	NB	Test -	Univ. Klinik für Innere Medizin III der PMU, Uniklinikum Salzburg, Landeskrankenhaus, Müllner Hauptstraße 51	Austria
	20186	95	100	114	N	88	Unknown	Unknown	left breast	2011-06-15	2013-10-26	Vinorelbin,Trastuzumab	Trastuzumab	Positive	3	70	Unknown	Positive	HER2 Positive	Unknown	Unknown	NB	Test -	Univ. Klinik für Innere Medizin III der PMU, Uniklinikum Salzburg, Landeskrankenhaus, Müllner Hauptstraße 52	Austria	Response to Trastuzumab	ER status	# of cases
	20348	10	35	52	N	70	Unknown	Unknown	left breast	2008-07-04	2008-09-26	Anastrozol,Trastuzumab	Trastuzumab	Positive	3	70	Unknown	Positive	HER2 Positive	Unknown	Unknown	NB	Test -	Univ. Klinik für Innere Medizin III der PMU, Uniklinikum Salzburg, Landeskrankenhaus, Müllner Hauptstraße 53	Austria	B	ER+	19
	20346	0	180	191	N	48	Unknown	Unknown	punch biopsy right breast	2008-07-25	2009-02-13	Paclitaxel,Trastuzumab	Trastuzumab	Positive	3	60	Unknown	Positive	HER2 Positive	Unknown	Unknown	B	Test +	Univ. Klinik für Innere Medizin III der PMU, Uniklinikum Salzburg, Landeskrankenhaus, Müllner Hauptstraße 54	Austria		ER-	10
	20181	40	130	261	N	65	Unknown	Unknown	liver segment IV	2012-09-12	2013-06-05	Carboplatin,Paclitaxel,Trastuzumab	Trastuzumab	Positive	3	90	Unknown	Positive	HER2 Positive	Unknown	Unknown	B	Test -	Univ. Klinik für Innere Medizin III der PMU, Uniklinikum Salzburg, Landeskrankenhaus, Müllner Hauptstraße 55	Austria	NB	ER+	6
	20054	60	230	377	N	72	Unknown	Unknown	liver metastasis	2014-09-22	2016-12-21	Docetaxel,Trastuzumab,Pertuzumab	Trastuzumab	Positive	3	100	Unknown	Positive	HER2 Positive	Unknown	Unknown	B	Test +	Univ. Klinik für Innere Medizin III der PMU, Uniklinikum Salzburg, Landeskrankenhaus, Müllner Hauptstraße 56	Austria		ER-	8
	20341	0	140	183	N	84	Unknown	Unknown	subcutaneous lymph node	2007-11-08	2010-01-27	Vinorelbin,Trastuzumab	Trastuzumab	Positive	3	80	Unknown	Positive	HER2 Positive	Unknown	Unknown	B	Test +	Univ. Klinik für Innere Medizin III der PMU, Uniklinikum Salzburg, Landeskrankenhaus, Müllner Hauptstraße 57	Austria
	20356	40	220	606	N	76	Unknown	Unknown	tissue from left chest wall	2004-12-01	2010-09-01	Docetaxel,Trastuzumab	Trastuzumab	Positive	3	90	Unknown	Positive	HER2 Positive	Unknown	Unknown	B	Test +	Univ. Klinik für Innere Medizin III der PMU, Uniklinikum Salzburg, Landeskrankenhaus, Müllner Hauptstraße 58	Austria
	M000278452	10	70	429	N	53	II	Unknown	Lymph nodes	2010-03-19	Unknown	bevacizumab; paclitaxel; fulvestrant; trastuzumab 2010-03-22-2013-03-12	Trastuzumab	Positive	3	85	Unknown	Positive	HER2 Positive	Positive	Negative	B	Test +	Breastlink Medical Group	USA
	M000359245	85	375	219	Y	58	IV	Grade 3/Poorly differentiated	Chest, NOS	2010-12-20	Unknown	trastuzumab|1/26/11|9/2/11,nab-paclitaxel|1/26/11|8/19/11	Trastuzumab	Unknown	Unknown	Unknown	Positive	Positive	HER2 Positive	Unknown	Unknown	B	Test +	Burzynski Clinic	USA
	M000378994	0	150	186	N	41	I	Unknown	Connective & Soft Tissue	2006-05-23	Unknown	trastuzumab|11/4/10|3/22/11	Trastuzumab	Positive	3	89	Positive	Positive	HER2 Positive	Negative	Negative	B	Test +	Cancer Care Associates - South Tulsa Cancer Center	USA
	M000402762	100	200	546	Y	55	I	Unknown	Skin	2010-03-04	Unknown	trastuzumab|2/2/11|8/1/12	Trastuzumab	Positive	3	94	Positive	Positive	HER2 Positive	Negative	Negative	B	Test -	Abington Hematology Oncology Associates	USA
	M000406706	100	170	406	Y	54	I	Grade 3/Poorly differentiated	Breast	2011-04-05	Unknown	trastuzumab|8/19/14|9/29/15,fulvestrant|8/19/14|9/29/15	Trastuzumab	Negative	2	45	Positive	Positive	HER2 Positive	Positive	Positive	B	Test -	Florida Cancer Care	USA
	M000411527	80	200	1792	Y	62	II	Grade 2/Moderately differentiated	Breast	2011-03-29	Unknown	exemestane; trastuzumab 2011-04-25-2013-08-06	Trastuzumab	Negative	2	57	Positive	Positive	HER2 Positive	Positive	Positive	B	Test +	UCHealth - Cancer Care and Hematology - Fort Collins	USA
	M000447656	100	195	196	N	55	I	Grade 3/Poorly differentiated	Connective & Soft Tissue	2009-08-26	Unknown	trastuzumab|1/12/11|1/12/11	Trastuzumab	Positive	3	89	Positive	Positive	HER2 Positive	Positive	Positive	B	Test -	Florida Cancer Care - Broward County	USA
	M000475510	60	210	391	Y	60	Unknown	Grade 3/Poorly differentiated	Breast	2011-02-08	Unknown	trastuzumab|9/11/14|10/7/15	Trastuzumab	Positive	3	93	Positive	Positive	HER2 Positive	Negative	Negative	B	Test +	Florida Cancer Care - Broward County	USA
	M000494813	20	170	334	Y	64	IV	Grade 3/Poorly differentiated	Liver	2011-10-07	Unknown	trastuzumab|3/14/12|2/11/13	Trastuzumab	Negative	2	69	Positive	Positive	HER2 Positive	Positive	Negative	B	Test +	Breastlink Medical Group	USA
	M000502613	80	200	80	N	46	IV	Unknown	Liver	2011-10-18	Unknown	trastuzumab|5/13/14|9/4/15,pertuzumab|5/13/14|4/28/15,fulvestrant|5/19/14|2/10/15	Trastuzumab	Positive	3	99	Positive	Positive	HER2 Positive	Negative	Negative	NB	Test +	Northwest Medical Center	USA
	M000536673	5	160	321	Y	46	IV	Grade 3/Poorly differentiated	Connective & Soft Tissue	2012-01-04	Unknown	trastuzumab|2/28/12|1/8/13,vinorelbine tartrate|2/28/12|5/1/12	Trastuzumab	Negative	3	60	Negative	Positive	HER2 Positive	Positive	Negative	B	Test +	Maine Center for Cancer Medicine	USA
	M000547062	40	150	445	N	47	IIIA	Grade 2/Moderately differentiated	Breast	2010-06-02	Unknown	cyclophosphamide; doxorubicin hydrochloride; paclitaxel; trastuzumab; tamoxifen citrate 2010-07-09-2011-10-18	Trastuzumab	Positive	3	84	Positive	Positive	HER2 Positive	Positive	Positive	B	Test +	Hematology and Oncology Associates of Alabama - Brookwood Medical Center	USA
	M000622711	60	122	67	N	63	IV	Grade 2/Moderately differentiated	Liver	2012-07-01	Unknown	trastuzumab|7/13/12|1/23/13,docetaxel|7/13/12|12/11/12	Trastuzumab	Positive	3	90	Positive	Positive	HER2 Positive	Positive	Negative	NB	Test -	Breastlink Medical Group	USA
	M000623740	0	100	433	N	44	IV	Grade 3/Poorly differentiated	Breast	2012-06-13	Unknown	leuprolide acetate|7/19/12|5/14/13,docetaxel|7/19/12|11/29/12,trastuzumab|7/19/12|12/20/13,pertuzumab|7/19/12|12/20/13	Trastuzumab	Test not performed	Unknown	Unknown	Positive	Positive	HER2 Positive	Test not performed	Test not performed	B	Test +	Atlantic Hematology Oncology Associates	USA
	M000661625	40	260	339	Y	52	I	Grade 2/Moderately differentiated	Breast	2012-09-11	Unknown	cyclophosphamide|10/26/12|12/28/12,docetaxel|10/26/12|12/28/12,trastuzumab|10/26/12|9/30/13	Trastuzumab	Positive	3	99	Positive	Positive	HER2 Positive	Positive	Positive	B	Test +	Texas Oncology - Garland	USA
	M000678926	80	110	183	N	42	IV	Unknown	Pelvis, NOS	2012-10-21	Unknown	trastuzumab|11/6/12|4/15/13,vinorelbine tartrate|11/6/12|4/15/13	Trastuzumab	Equivocal	2	40	Positive	Positive	HER2 Positive	Positive	Negative	B	Test -	Rocky Mountain Gynecologic Oncology	USA
	M000682923	0	220	294	N	54	IV	Unknown	Liver	2012-07-31	Unknown	trastuzumab|1/31/13|12/12/13	Trastuzumab	Positive	3	15	Positive	Positive	HER2 Positive	Positive	Negative	B	Test +	Mile High Oncology	USA
	M000704384	90	170	250	N	68	IV	Unknown	Liver	2013-01-15	Unknown	trastuzumab|1/23/13|9/9/13,pertuzumab|2/11/13|7/10/13,docetaxel|2/11/13|5/24/13	Trastuzumab	Positive	3	100	Positive	Positive	HER2 Positive	Negative	Negative	B	Test -	Maine Center for Cancer Medicine	USA
	M000761833	5	355	238	Y	55	I	Grade 3/Poorly differentiated	Breast	2013-05-12	Unknown	trastuzumab|11/25/13|7/21/14	Trastuzumab	Positive	3	95	Positive	Positive	HER2 Positive	Negative	Negative	B	Test +	Hematology and Oncology Associates of Alabama - Brookwood Medical Center	USA
	M000762018	0	180	623	N	46	Unknown	Grade 3/Poorly differentiated	Breast	2008-06-15	Unknown	trastuzumab|10/19/10|9/25/12,nab-paclitaxel|10/19/10|11/17/10	Trastuzumab	Positive	3	80	Positive	Positive	HER2 Positive	Negative	Negative	B	Test +	Levine Cancer Institute - Cleveland	USA
	M000807452	0	260	406	Y	35	IV	Grade 3/Poorly differentiated	Breast, NOS	2009-05-13	Unknown	trastuzumab|8/22/14|10/2/15	Trastuzumab	Positive	3	100	Positive	Positive	HER2 Positive	Positive	Positive	B	Test +	Florida Cancer Care - Broward County	USA
	M000844773	80	160	82	N	46	I	Grade 2/Moderately differentiated	Axillary lymph node	2011-07-05	Unknown	trastuzumab|9/5/14|10/9/15,pertuzumab|9/5/14|9/26/14,trastuzumab|9/5/14|10/9/15,docetaxel|9/5/14|9/26/14	Trastuzumab	Positive	3	100	Positive	Positive	HER2 Positive	Negative	Negative	NB	Test -	Florida Cancer Care - Broward County	USA
	M000879602	150	200	49	N	44	II	Grade 2/Moderately differentiated	Breast, NOS	2013-07-15	Unknown	trastuzumab|12/6/13|4/2/15	Trastuzumab	Positive	3	70	Test not performed	Positive	HER2 Positive	Negative	Negative	NB	Test -	Hematology and Oncology Associates of Alabama - Brookwood Medical Center	USA
	M001426935	110	185	128	N	62	Unknown	Grade 3/Poorly differentiated	Breast, NOS	2009-09-08	Unknown	trastuzumab|11/24/09|9/12/12	Trastuzumab	Positive	3	95	Positive	Positive	HER2 Positive	Negative	Negative	NB	Test -	Maryland Oncology Hematology	USA
	M001435211	10	84	598	N	62	IV	Grade 3/Poorly differentiated	Skin of chest wall	2009-01-21	Unknown	trastuzumab|6/14/10|6/21/11,vinorelbine tartrate|6/14/10|3/14/11	Trastuzumab	Positive	3	100	Positive	Positive	HER2 Positive	Negative	Negative	B	Test +	New York Cancer and Blood Specialists - Port Jefferson Medical Oncology	USA
	M001466400	110	260	109	N	53	I	Grade 2/Moderately differentiated	Chest wall, NOS	2014-11-23	Unknown	trastuzumab|1/22/15|9/24/15,paclitaxel|1/22/15|4/23/15,pertuzumab|1/22/15|3/24/15	Trastuzumab	Positive	3	100	Positive	Positive	HER2 Positive	Negative	Negative	NB	Test +	Florida Cancer Care - Broward County	USA
	M001469241	60	100	56	N	54	IV	Unknown	Adrenal gland, NOS	2012-04-18	Unknown	vinorelbine tartrate|12/11/13|3/5/14,trastuzumab|12/11/13|3/5/14	Trastuzumab	Equivocal	2	80	Positive	Positive	HER2 Positive	Positive	Positive	NB	Test -	Onslow Oncology	USA
	M001553392	140	230	129	N	51	IV	Unknown	Femur	2013-08-21	Unknown	trastuzumab|9/6/13|9/21/15	Trastuzumab	Positive	3	12	Positive	Positive	HER2 Positive	Positive	Negative	NB	Test -	Valley Medical Oncology Consultants	USA
	20131	5	105	178	N	87	Unknown	Unknown	right axillary lymph node	2008-02-25	2008-08-30	Vinorelbin,Trastuzumab	Trastuzumab	Equivocal	2	90	Unknown	Equivocal	HER2 Low/Negative	Unknown	Unknown	NB	Test +	Univ. Klinik für Innere Medizin III der PMU, Uniklinikum Salzburg, Landeskrankenhaus, Müllner Hauptstraße 58	Austria
	20353	145	255	316	N	57	Unknown	Unknown	right cervical lymph node	2006-03-29	2013-08-02	Docetaxel,Paclitaxel,Trastuzumab	Trastuzumab	Equivocal	2	90	Unknown	Equivocal	HER2 Low/Negative	Unknown	Unknown	B	Test -	Univ. Klinik für Innere Medizin III der PMU, Uniklinikum Salzburg, Landeskrankenhaus, Müllner Hauptstraße 58	Austria
	20355	0	195	622	N	65	Unknown	Unknown	tissue from right breast	2005-05-24	2007-06-10	Paclitaxel,Trastuzumab	Trastuzumab	Equivocal	2	90	Unknown	Equivocal	HER2 Low/Negative	Unknown	Unknown	B	Test +	Univ. Klinik für Innere Medizin III der PMU, Uniklinikum Salzburg, Landeskrankenhaus, Müllner Hauptstraße 58	Austria
	20217	0	30	336	N	74	Unknown	Unknown	right breast	2011-09-16	2013-06-18	Docetaxel,Epirubicin,Trastuzumab	Trastuzumab	Equivocal	2	50	Unknown	Equivocal	HER2 Low/Negative	Unknown	Unknown	B	Test +	Univ. Klinik für Innere Medizin III der PMU, Uniklinikum Salzburg, Landeskrankenhaus, Müllner Hauptstraße 58	Austria
	20357	1	130	421	N	42	Unknown	Unknown	punch biopsy from left chest wall instantaneous section	2005-10-27	2007-12-07	Caelyx,Trastuzumab	Trastuzumab	Equivocal	2	70	Unknown	Equivocal	HER2 Low/Negative	Unknown	Unknown	B	Test +	Univ. Klinik für Innere Medizin III der PMU, Uniklinikum Salzburg, Landeskrankenhaus, Müllner Hauptstraße 58	Austria
	M000143750	100	130	78	N	52	IV	Unknown	Liver	2011-08-16	Unknown	gemcitabine hydrochloride|2/27/12|4/23/12,trastuzumab|2/27/12|8/22/12,docetaxel|3/5/12|6/5/12	Trastuzumab	Negative	2	34	Negative	Negative	HER2 Low/Negative	Negative	Negative	NB	Test -	Vita Hematology Oncology PC	USA
	M000121995	40	195	287	Y	52	Unknown	Grade 3/Poorly differentiated	Breast	2011-06-30	Unknown	gemcitabine hydrochloride|2/24/12|3/23/12,carboplatin|2/24/12|3/23/12,trastuzumab|2/24/12|12/7/12	Trastuzumab	Negative	2	51	Equivocal	Equivocal	HER2 Low/Negative	Positive	Negative	B	Test +	Vita Hematology Oncology PC	USA
	M000549424	10	130	70	N	40	IV	Grade 3/Poorly differentiated	Lymph Nodes	2011-09-27	Unknown	trastuzumab|10/6/11|2/20/13,paclitaxel|10/6/11|11/23/11	Trastuzumab	Negative	2	65	Equivocal	Equivocal	HER2 Low/Negative	Positive	Positive	NB	Test +	Rocky Mountain Cancer Centers - Greenwood Village	USA
	M000557733	20	110	624	N	65	II	Grade 2/Moderately differentiated	Breast	2009-01-05	Unknown	cyclophosphamide; doxorubicin hydrochloride; epirubicin hydrochloride; fluorouracil; trastuzumab; letrozole; tamoxifen citrate 2009-02-19-2012-02-03	Trastuzumab	Negative	2	31	Negative	Negative	HER2 Low/Negative	Positive	Negative	B	Test +	Hematology and Oncology Associates of Alabama - Brookwood Medical Center	USA
	M000673140	40	30	56	N	47	IIIC	Unknown	Lymph Nodes	2012-10-25	Unknown	trastuzumab|11/14/12|6/2/14,nab-paclitaxel|11/14/12|12/26/12,pertuzumab|11/21/12|1/3/13	Trastuzumab	Equivocal	2	90	Negative	Negative	HER2 Low/Negative	Positive	Positive	NB	Test -	Vita Hematology Oncology PC	USA
	M000713799	0	300	272	N	49	IV	Grade 2/Moderately differentiated	Breast	2012-08-07	Unknown	trastuzumab|1/17/13|12/31/13,docetaxel|1/17/13|1/17/13,carboplatin|1/17/13|1/17/13	Trastuzumab	Negative	0	100	Negative	Negative	HER2 Low/Negative	Positive	Positive	B	Test +	Mile High Oncology	USA
	M000766383	40	185	196	Y	52	I	Grade 3/Poorly differentiated	Breast	2013-05-30	Unknown	trastuzumab|9/19/13|3/27/14,pertuzumab|9/19/13|3/27/14,docetaxel|9/19/13|1/2/14	Trastuzumab	Negative	1	100	Negative	Negative	HER2 Low/Negative	Positive	Negative	B	Test +	The Breast Place	USA
	M000786351	50	255	604	N	82	IIIC	Grade 2/Moderately differentiated	Breast	2011-10-26	Unknown	carboplatin|1/4/12|1/25/12,docetaxel|1/4/12|1/25/12,trastuzumab|1/10/12|1/10/12	Trastuzumab	Negative	0	100	Negative	Negative	HER2 Low/Negative	Positive	Positive	B	Test +	Bay Hematology Oncology	USA
	M001331147	100	180	154	N	41	Unknown	Grade 3/Poorly differentiated	Breast, NOS	2012-03-27	Unknown	trastuzumab|3/27/13|1/2/14	Trastuzumab	Negative	1	2	Negative	Negative	HER2 Low/Negative	Negative	Negative	NB	Test -	Utah Hematology Oncology	USA
	M001341462	10	266	1202	N	79	IV	Grade 3/Poorly differentiated	Breast, NOS	2010-01-12	Unknown	trastuzumab|3/2/11|2/1/12,paclitaxel|3/2/11|5/18/11	Trastuzumab	Negative	0	100	Negative	Negative	HER2 Low/Negative	Positive	Negative	B	Test +	New York Cancer and Blood Specialists - Setauket Medical Oncology	USA
	M001377610	140	190	856	Y	40	IV	Grade 3/Poorly differentiated	Axillary lymph node	2012-02-26	Unknown	trastuzumab|4/25/12|6/3/13	Trastuzumab	Negative	0	100	Equivocal	Negative	HER2 Low/Negative	Negative	Negative	B	Test -	Regional Hematology Oncology Associates PC	USA
	M001396731	60	255	369	N	52	II	Grade 3/Poorly differentiated	Breast, NOS	2013-09-16	Unknown	trastuzumab|10/18/13|12/3/14	Trastuzumab	Equivocal	2	15	Negative	Negative	HER2 Low/Negative	Negative	Negative	B	Test +	Texas Oncology - Baylor Charles A Sammons Cancer Center	USA
	M001409883	190	240	69	N	35	IV	Unknown	Peritoneal cavity	2014-09-24	Unknown	trastuzumab|4/10/15|10/1/15,docetaxel|4/10/15|4/30/15,pertuzumab|4/10/15|10/1/15	Trastuzumab	Negative	1	100	Test not performed	Negative	HER2 Low/Negative	Positive	Positive	NB	Test -	West Cancer Center - Humphreys	USA
	M001461980	60	280	301	Y	66	Unknown	Grade 3/Poorly differentiated	Breast, NOS	2014-10-02	Unknown	fluorouracil|12/1/14|4/6/15,cyclophosphamide|12/1/14|3/30/15,methotrexate|12/1/14|4/6/15,trastuzumab|12/8/14|9/28/15	Trastuzumab	Equivocal	2	15	Equivocal	Equivocal	HER2 Low/Negative	Negative	Negative	B	Test +	Hematology and Oncology Associates of Alabama - Brookwood Medical Center	USA
	M001468580	120	255	291	Y	56	II	Grade 2/Moderately differentiated	Breast, NOS	2014-10-29	Unknown	trastuzumab|12/11/14|9/28/15,docetaxel|12/11/14|2/16/15,cyclophosphamide|12/11/14|2/16/15	Trastuzumab	Negative	1	15	Negative	Negative	HER2 Low/Negative	Positive	Positive	B	Test +	Hematology and Oncology Associates of Alabama - Brookwood Medical Center	USA
	M001476595	180	190	190	Y	34	II	Grade 3/Poorly differentiated	Breast, NOS	2014-10-22	Unknown	pertuzumab|1/13/15|4/28/15,docetaxel|1/13/15|4/28/15,carboplatin|1/13/15|4/28/15,trastuzumab|1/13/15|7/22/15	Trastuzumab	Equivocal	2	20	Negative	Negative	HER2 Low/Negative	Positive	Positive	B	Test -	Block Center for Integrative Cancer Treatment	USA
	M001518704	90	195	113	N	51	IIIA	Grade 1/Well differentiated	Axillary lymph node	2014-08-07	Unknown	nab-paclitaxel|10/7/14|12/16/14,carboplatin|10/7/14|12/16/14,pertuzumab|10/7/14|12/16/14,trastuzumab|10/7/14|5/22/15	Trastuzumab	Equivocal	2	70	Negative	Negative	HER2 Low/Negative	Negative	Negative	NB	Test -	New York Cancer and Blood Specialists - Patchogue Medical Oncology	USA
Non-Trastuzumab set	M000362235	145	215	22	N	73	Unknown	Unknown	Breast	2010-12-16	Unknown	docetaxel|4/20/11|6/23/11	Non-Trastuzumab	Negative	1	4	Negative	Negative	HER2 Low/Negative	Negative	Negative	NB	Test -	Cancer Care of Western North Carolina	USA
	M000373318	30	100	822	Y	49	IIIA	Grade 2/Moderately differentiated	Breast	2011-01-19	Unknown	nab-paclitaxel|3/15/11|5/24/11,fluorouracil|3/15/11|5/24/11	Non-Trastuzumab	Negative	2	54	Negative	Negative	HER2 Low/Negative	Positive	Positive	B	Test -	Seattle Cancer Treatment and Wellness Center	USA
	M000376331	125	195	461	N	43	II	Grade 3/Poorly differentiated	Breast	2011-02-08	Unknown	nab-paclitaxel|2/14/12|7/16/12,bevacizumab|2/14/12|4/18/12,carboplatin|2/14/12|7/16/12	Non-Trastuzumab	Negative	2	77	Negative	Negative	HER2 Low/Negative	Positive	Negative	B	Test -	Bay Hematology Oncology - Easton	USA
	M000406543	70	190	21	N	40	Unknown	Unknown	Lymph Nodes	2011-04-05	Unknown	nab-paclitaxel|10/3/11|10/3/11	Non-Trastuzumab	Negative	2	12	Equivocal	Equivocal	HER2 Low/Negative	Positive	Negative	NB	Test +	Georgia Cancer Specialists	USA
	M000413466	60	141	40	N	43	I	Unknown	Lymph Nodes	2011-01-31	Unknown	docetaxel|5/13/11|6/2/11	Non-Trastuzumab	Negative	1	1	Negative	Negative	HER2 Low/Negative	Negative	Negative	NB	Test -	Virginia Stark - Vance MD PA	USA
	M000474340	50	60	84	N	60	IV	Unknown	Bones & Joints	2011-02-21	Unknown	nab-paclitaxel|5/20/11|7/22/11	Non-Trastuzumab	Negative	1	46	Negative	Negative	HER2 Low/Negative	Positive	Negative	NB	Test -	Oncology Specialists	USA
	M000489397	85	60	62	N	62	II	Grade 3/Poorly differentiated	Breast	2011-09-11	Unknown	docetaxel|10/13/11|11/23/11,cyclophosphamide|10/13/11|11/23/11	Non-Trastuzumab	Negative	1	60	Negative	Negative	HER2 Low/Negative	Positive	Positive	NB	Test -	Breast Cancer Care Specialists	USA
	M000530021	190	250	98	N	39	II	Grade 3/Poorly differentiated	Breast	2011-10-11	Unknown	paclitaxel|11/4/11|1/20/12	Non-Trastuzumab	Negative	1	40	Negative	Negative	HER2 Low/Negative	Negative	Negative	NB	Test -	Louisiana Hematology Oncology	USA
	M000543303	100	195	70	N	44	IV	Grade 2/Moderately differentiated	Breast	2011-12-20	Unknown	docetaxel|2/10/12|2/10/12,patupilone|2/17/12|5/18/12	Non-Trastuzumab	Negative	1	4	Negative	Negative	HER2 Low/Negative	Positive	Positive	NB	Test -	Seattle Cancer Treatment and Wellness Center	USA
	M000547552	50	120	225	N	62	IV	Grade 3/Poorly differentiated	Liver	2012-01-24	Unknown	nab-paclitaxel|02/15/12|05/23/12	Non-Trastuzumab	Negative	2	3	Negative	Negative	HER2 Low/Negative	Positive	Positive	B	Test -	Breastlink Medical Group	USA
	M000548310	120	140	402	N	56	IV	Grade 2/Moderately differentiated	Lymph Nodes	2010-06-16	2012-07-14	paclitaxel|1/28/11|2/28/11,bevacizumab|1/28/11|2/28/11,nab-paclitaxel|3/10/11|1/19/12	Non-Trastuzumab	Negative	1	4	Negative	Negative	HER2 Low/Negative	Negative	Negative	B	Test -	UC Health - Cancer Center and Hematology - Loveland	USA
	M000551623	0	90	196	Y	58	Unknown	Unknown	Breast	2011-10-23	Unknown	cyclophosphamide|02/07/12|06/05/12,docetaxel|02/07/12|06/05/12	Non-Trastuzumab	Unknown	Unknown	Unknown	Unknown	NA	NA	Positive	Negative	B	Test +	Northwest Oncology and Hematology	USA
	M000552685	0	135	234	N	74	Unknown	Unknown	Connective & Soft Tissue	2012-02-01	Unknown	cyclophosphamide|05/14/12|06/04/12,docetaxel|05/14/12|06/04/12	Non-Trastuzumab	Negative	1	26	Negative	Negative	HER2 Low/Negative	Negative	Negative	B	Test +	Northwest Medical Center	USA
	M000553172	0	115	215	Y	63	IIIC	Grade 2/Moderately differentiated	Breast	2012-01-09	Unknown	cyclophosphamide|03/21/12|07/05/12,docetaxel|03/21/12|07/05/12,doxorubicin hydrochloride|03/21/12|07/05/12	Non-Trastuzumab	Negative	2	5	Negative	Negative	HER2 Low/Negative	Positive	Positive	B	Test +	Florida Cancer Affiliates - Ocala	USA
	M000553606	60	180	226	N	77	IIIA	Grade 2/Moderately differentiated	Breast	2012-01-03	2014-03-25	cyclophosphamide|01/30/12|04/02/12,doxorubicin hydrochloride|01/30/12|04/02/12,docetaxel|04/23/12|06/27/12	Non-Trastuzumab	Negative	2	30	Negative	Negative	HER2 Low/Negative	Positive	Positive	B	Test +	Cancer Care of North Florida	USA
	M000572597	80	210	110	N	52	I	Grade 2/Moderately differentiated	Breast	2012-02-22	Unknown	carboplatin|04/04/12|06/26/12,docetaxel|04/04/12|06/26/12	Non-Trastuzumab	Negative	1	5	Negative	Negative	HER2 Low/Negative	Positive	Positive	NB	Test +	Gettysburg Cancer Center	USA
	M000578860	90	160	207	N	62	IV	Grade 3/Poorly differentiated	Chest, NOS	2010-09-21	Unknown	Cisplatin|10/13/11|12/13/11,nab-paclitaxel|10/13/11|12/13/11	Non-Trastuzumab	Negative	2	58	Negative	Negative	HER2 Low/Negative	Negative	Negative	B	Test -	Hematology Oncology Associates of Fredericksburg	USA
	M000585304	20	160	172	N	76	I	Grade 2/Moderately differentiated	Breast	2011-11-03	Unknown	carboplatin|09/17/12|11/26/12	Non-Trastuzumab	Negative	1	12	Negative	Negative	HER2 Low/Negative	Negative	Negative	NB	Test +	Denton Oncology Center	USA
	M000589746	20	70	56	N	62	IIIA	Grade 3/Poorly differentiated	Breast	2012-04-08	Unknown	nab-paclitaxel|4/24/12|5/29/12	Non-Trastuzumab	Negative	1	1	Negative	Negative	HER2 Low/Negative	Negative	Negative	NB	Test -	CHI Health Clinic - Creighton Surgical Oncology	USA
	M000610286	190	190	196	N	50	IV	Unknown	Pleura	2012-05-21	Unknown	nab-paclitaxel|06/06/12|11/29/12	Non-Trastuzumab	Negative	0	100	others	Negative	HER2 Low/Negative	Positive	Positive	B	Test -	Rocky Mountain Cancer Centers - Greenwood Village	USA
	M000610862	10	100	210	N	70	Unknown	Grade 3/Poorly differentiated	Breast	2011-08-31	Unknown	carboplatin|12/12/11|04/09/12,paclitaxel|12/12/11|04/09/12	Non-Trastuzumab	Negative	1	20	Negative	Negative	HER2 Low/Negative	Positive	Positive	B	Test +	Seattle Cancer Treatment and Wellness Center	USA
	M000625593	50	150	182	N	49	IV	Grade 2/Moderately differentiated	Breast	2012-01-31	Unknown	paclitaxel|04/06/12|05/25/12	Non-Trastuzumab	Negative	0	100	Negative	Negative	HER2 Low/Negative	Negative	Negative	B	Test -	Illinois Cancer Care - Bloomington	USA
	M000633177	135	225	238	N	63	IIIC	Grade 3/Poorly differentiated	Breast	2012-04-16	Unknown	cyclophosphamide|05/22/12|07/24/12,doxorubicin hydrochloride|05/22/12|07/24/12,docetaxel|08/21/12|10/23/12	Non-Trastuzumab	Negative	1	5	Negative	Negative	HER2 Low/Negative	Positive	Negative	B	Test -	Cancer Care of North Florida	USA
	M000657291	80	195	343	N	44	II	Grade 3/Poorly differentiated	Breast	2012-08-16	2014-04-21	doxorubicin hydrochloride|9/26/12|11/28/12,cyclophosphamide|9/26/12|11/28/12,docetaxel|1/2/13|3/6/13	Non-Trastuzumab	Negative	1	30	Negative	Negative	HER2 Low/Negative	Negative	Negative	B	Test +	Cancer Care of North Florida	USA
	M000661042	20	90	136	N	47	IIIB	Grade 3/Poorly differentiated	Connective & Soft Tissue	2012-09-10	Unknown	gemcitabine hydrochloride|04/08/13|08/01/13,docetaxel|04/15/13|08/01/13	Non-Trastuzumab	Negative	1	5	Negative	Negative	HER2 Low/Negative	Negative	Negative	NB	Test -	Michigan Center for Breast Health	USA
	M000670064	80	150	99	N	57	IV	Unknown	Lymph Nodes	2012-10-02	Unknown	docetaxel|11/14/12|1/31/13,carboplatin|11/14/12|4/9/13	Non-Trastuzumab	Negative	1	15	Negative	Negative	HER2 Low/Negative	Negative	Positive	NB	Test -	Tennessee Plateau Oncology	USA
	M000679316	70	130	167	N	51	II	Grade 2/Moderately differentiated	Breast	2012-10-16	Unknown	cyclophosphamide|11/29/12|04/18/13,docetaxel|11/29/12|04/18/13	Non-Trastuzumab	Negative	1	90	Negative	Negative	HER2 Low/Negative	Positive	Positive	NB	Test -	Arizona Oncology	USA
	M000714427	90	120	674	Y	69	IIIA	Grade 3/Poorly differentiated	Breast	2013-01-24	Unknown	cyclophosphamide|4/29/13|7/31/13,docetaxel|4/29/13|7/31/13	Non-Trastuzumab	Negative	0	100	Negative	Negative	HER2 Low/Negative	Positive	Positive	B	Test -	Bay Hematology Oncology - Easton	USA
	M000715130	90	150	114	N	40	Unknown	Grade 3/Poorly differentiated	Lymph Nodes	2013-02-03	Unknown	carboplatin|02/11/13|05/08/13,gemcitabine hydrochloride|02/11/13|05/08/13	Non-Trastuzumab	Negative	0	100	Negative	Negative	HER2 Low/Negative	Positive	Negative	NB	Test -	Coast Hematology Oncology Associates	USA
	M000719193	180	245	21	N	45	IV	Grade 2/Moderately differentiated	Liver	2012-10-17	Unknown	docetaxel|10/29/12|1/21/13	Non-Trastuzumab	Equivocal	3	5	Negative	Positive	HER2 Positive	Positive	Negative	NB	Test -	Cancer Treatment Centers of America at Western Regional Medical Center	USA
	M000730752	50	110	49	N	71	IIIC	Grade 3/Poorly differentiated	Breast	2013-02-14	2014-11-20	docetaxel|4/3/13|5/15/13,cyclophosphamide|4/3/13|5/15/13	Non-Trastuzumab	Negative	0	100	Negative	Negative	HER2 Low/Negative	Negative	Positive	NB	Test -	Bay Hematology Oncology - Easton	USA
	M000739213	80	170	157	N	66	IIIC	Grade 2/Moderately differentiated	Breast	2013-03-26	Unknown	carboplatin|05/07/13|07/09/13,docetaxel|05/07/13|07/09/13	Non-Trastuzumab	Equivocal	2	10	Negative	Negative	HER2 Low/Negative	Positive	Positive	NB	Test -	Cancer Care of North Florida	USA
	M000739224	5	90	243	N	65	I	Grade 1/Well differentiated	Breast	2013-03-14	Unknown	cyclophosphamide|04/16/13|06/18/13,doxorubicin hydrochloride|04/16/13|06/18/13,docetaxel|07/16/13|08/13/13	Non-Trastuzumab	Equivocal	2	25	Negative	Negative	HER2 Low/Negative	Positive	Positive	B	Test +	Cancer Care of North Florida	USA
	M000745650	20	150	282	N	37	II	Grade 3/Poorly differentiated	Breast	2012-05-28	Unknown	cyclophosphamide|07/11/12|09/12/12,doxorubicin hydrochloride|07/11/12|09/12/12,fluorouracil|07/11/12|09/12/12,paclitaxel|10/01/12|12/17/12	Non-Trastuzumab	Negative	0	100	Negative	Negative	HER2 Low/Negative	Negative	Negative	B	Test +	Mercy Clinic Oncology and Hematology - David C. Pratt Cancer Center	USA
	M000779610	80	190	173	N	42	IV	Unknown	Skin	2012-03-21	Unknown	carboplatin|03/30/12|08/01/12,docetaxel|03/30/12|08/01/12,bevacizumab|05/10/12|08/01/12	Non-Trastuzumab	Negative	0	100	Negative	Negative	HER2 Low/Negative	Positive	Positive	NB	Test -	Vita Hematology Oncology PC	USA
	M000792936	10	170	187	N	59	IV	Unknown	Pleura	2013-06-14	Unknown	nab-paclitaxel|07/05/13|12/20/13	Non-Trastuzumab	Equivocal	2	10	Negative	Negative	HER2 Low/Negative	Positive	Positive	B	Test +	Monmouth Medical	USA
	M000796164	150	160	686	Y	72	II	Grade 3/Poorly differentiated	Breast	2013-08-11	Unknown	docetaxel|11/20/13|1/15/14,therapeutic immune globulin|11/20/13|10/7/15,cyclophosphamide|11/20/13|1/15/14	Non-Trastuzumab	Negative	1	5	Negative	Negative	HER2 Low/Negative	Negative	Negative	B	Test -	Hematology and Oncology Associates of Alabama - Brookwood Medical Center	USA
	M000800736	120	210	22	N	43	I	Grade 3/Poorly differentiated	Breast, NOS	2013-08-26	Unknown	nab-paclitaxel|11/18/13|12/3/13,carboplatin|11/19/13|12/3/13	Non-Trastuzumab	Negative	0	100	Negative	Negative	HER2 Low/Negative	Negative	Negative	NB	Test -	Hematology and Oncology Associates of Alabama - Brookwood Medical Center	USA
	M000802133	50	150	302	N	42	Unknown	Grade 3/Poorly differentiated	Pectoral lymph node	2013-08-29	Unknown	nab-paclitaxel|09/12/13|01/09/14	Non-Trastuzumab	Negative	1	40	Negative	Negative	HER2 Low/Negative	Negative	Negative	B	Test -	Hematology Oncology Associates of Fredericksburg	USA
	M000805892	100	180	106	N	56	IV	Grade 3/Poorly differentiated	Breast, NOS	2013-07-31	2014-01-01	paclitaxel|9/17/13|12/3/13	Non-Trastuzumab	Negative	0	100	Negative	Negative	HER2 Low/Negative	Negative	Negative	NB	Test -	Arizona Oncology	USA
	M000815501	110	250	43	N	59	Unknown	Unknown	Breast, NOS	2013-09-22	Unknown	carboplatin|11/20/13|12/11/13,docetaxel|11/20/13|12/11/13	Non-Trastuzumab	Negative	0	100	Negative	Negative	HER2 Low/Negative	Negative	Negative	NB	Test +	Hematology and Oncology Associates of Alabama - Brookwood Medical Center	USA
	M000826532	90	255	70	N	61	IIIA	Grade 3/Poorly differentiated	Breast, NOS	2013-10-14	Unknown	carboplatin|12/5/13|6/18/14	Non-Trastuzumab	Negative	1	10	Negative	Negative	HER2 Low/Negative	Negative	Negative	NB	Test +	Karmanos Cancer Institute - McLaren Regional Hospital	USA
	M000857231	5	30	288	Y	66	IV	Unknown	Liver	2013-04-04	Unknown	gemcitabine hydrochloride|04/25/13|01/16/14,nab-paclitaxel|04/25/13|01/16/14	Non-Trastuzumab	Negative	1	5	Negative	Negative	HER2 Low/Negative	Negative	Negative	B	Test -	Palo Verde Cancer Specialists	USA
	M000875282	70	90	140	N	61	IV	Unknown	Connective, subcutaneous and other soft tissues of axilla	2013-10-01	Unknown	nab-paclitaxel|10/28/13|01/06/14	Non-Trastuzumab	Negative	2	5	Negative	Negative	HER2 Low/Negative	Positive	Positive	NB	Test -	Oncology Hematology Consultants of SEO Inc	USA
	M000875334	80	160	231	N	73	IV	Grade 3/Poorly differentiated	Skin, NOS	2013-09-17	Unknown	carboplatin|10/01/13|04/30/14,gemcitabine hydrochloride|10/01/13|04/30/14	Non-Trastuzumab	Negative	1	10	Negative	Negative	HER2 Low/Negative	Negative	Negative	B	Test -	Oncology Hematology Consultants of SEO Inc	USA
	M000876418	127	295	70	N	53	Unknown	Grade 3/Poorly differentiated	Breast, NOS	2014-03-04	Unknown	nab-paclitaxel|5/26/14|7/21/14,carboplatin|5/26/14|7/21/14	Non-Trastuzumab	Negative	2	5	Negative	Negative	HER2 Low/Negative	Negative	Negative	NB	Test +	Hematology and Oncology Associates of Alabama - Brookwood Medical Center	USA
	M001316402	80	130	113	N	31	IV	Grade 3/Poorly differentiated	Breast, NOS	2013-06-02	Unknown	carboplatin|01/23/14|04/18/14,fluorouracil|01/23/14|04/18/14,paclitaxel|01/23/14|12/12/14	Non-Trastuzumab	Negative	0	100	Negative	Negative	HER2 Low/Negative	Positive	Negative	NB	Test -	Lifespring Cancer Treatment Center	USA
	M001317334	100	190	83	N	58	II	Grade 3/Poorly differentiated	Breast, NOS	2014-01-21	Unknown	nab-paclitaxel|2/6/14|4/17/14,carboplatin|2/6/14|4/17/14	Non-Trastuzumab	Negative	0	100	Negative	Negative	HER2 Low/Negative	Negative	Negative	NB	Test -	Hematology and Oncology Associates of Alabama - Brookwood Medical Center	USA
	M001338037	100	205	22	N	62	II	Grade 3/Poorly differentiated	Breast, NOS	2014-04-13	Unknown	carboplatin|6/5/14|6/5/14,docetaxel|6/5/14|9/18/14	Non-Trastuzumab	Negative	0	100	Negative	Negative	HER2 Low/Negative	Negative	Negative	NB	Test -	Hahne Regional Cancer Center	USA
	M001342491	135	110	126	N	60	I	Grade 3/Poorly differentiated	Breast, NOS	2014-04-29	Unknown	cyclophosphamide|06/05/14|08/06/14,doxorubicin hydrochloride|06/05/14|08/06/14,paclitaxel|08/28/14|10/02/14	Non-Trastuzumab	Negative	1	10	Negative	Negative	HER2 Low/Negative	Positive	Positive	NB	Test -	Hematology and Oncology Associates of Alabama - Brookwood Medical Center	USA
	M001359532	80	180	58	N	45	Unknown	Unknown	Connective, subcutaneous and other soft tissues of head, face and neck	2014-06-29	Unknown	nab-paclitaxel|4/6/15|5/20/15	Non-Trastuzumab	Negative	0	100	Unknown	Negative	HER2 Low/Negative	Unknown	Unknown	NB	Test -	West Cancer Center - Humphreys	USA
	M001401140	60	160	28	N	57	IIIA	Grade 3/Poorly differentiated	Breast, NOS	2014-03-17	Unknown	carboplatin|9/30/14|10/21/14,gemcitabine hydrochloride|9/30/14|10/21/14	Non-Trastuzumab	Negative	0	100	Negative	Negative	HER2 Low/Negative	Negative	Negative	NB	Test -	Eastside Oncology Clinic	USA
	M001401771	150	110	289	Y	57	IV	Grade 1/Well differentiated	Axillary lymph node	2014-08-27	Unknown	carboplatin|12/21/14|10/06/15,nab-paclitaxel|12/21/14|10/06/15	Non-Trastuzumab	Negative	0	100	Negative	Negative	HER2 Low/Negative	Negative	Negative	B	Test -	Hematology and Oncology Associates of Alabama - Brookwood Medical Center	USA
	M001402138	30	10	210	N	73	IV	Unknown	Liver	2014-08-25	Unknown	Cisplatin|10/13/14|11/24/14,gemcitabine hydrochloride|10/13/14|11/24/14	Non-Trastuzumab	Negative	1	2	Negative	Negative	HER2 Low/Negative	Negative	Negative	B	Test -	Breastlink Medical Group	USA
	M001411053	95	130	294	N	63	II	Grade 3/Poorly differentiated	Breast, NOS	2013-07-08	Unknown	cyclophosphamide|09/23/13|10/14/13,docetaxel|09/23/13|10/14/13	Non-Trastuzumab	Negative	1	5	Negative	Negative	HER2 Low/Negative	Negative	Negative	B	Test -	Saint Mary Medical Center	USA
	M001424639	50	195	80	N	75	IIIC	Grade 3/Poorly differentiated	Breast, NOS	2014-04-07	Unknown	carboplatin|6/2/15|6/30/15,gemcitabine hydrochloride|6/9/15|7/21/15	Non-Trastuzumab	Negative	0	100	Negative	Negative	HER2 Low/Negative	Negative	Negative	NB	Test +	Eastside Oncology Clinic	USA
	M001449273	115	170	132	N	58	IV	Grade 2/Moderately differentiated	Axilla, NOS	2014-03-26	Unknown	capecitabine|04/04/14|08/21/14,docetaxel|04/10/14|08/14/14	Non-Trastuzumab	Equivocal	2	75	Negative	Negative	HER2 Low/Negative	Positive	Negative	NB	Test -	Regional Hematology Oncology Associates PC	USA
	M001462967	30	165	91	N	50	Unknown	Grade 3/Poorly differentiated	Breast, NOS	2014-11-16	Unknown	nab-paclitaxel|12/17/14|3/3/15,carboplatin|12/17/14|3/3/15	Non-Trastuzumab	Negative	0	100	Negative	Negative	HER2 Low/Negative	Negative	Negative	NB	Test +	Hematology and Oncology Associates of Alabama - Brookwood Medical Center	USA
	M001483236	150	140	56	N	45	IV	Unknown	Bone, NOS	2015-01-07	Unknown	bevacizumab|6/3/15|7/15/15,paclitaxel|6/3/15|7/15/15	Non-Trastuzumab	Equivocal	2	20	Negative	Negative	HER2 Low/Negative	Positive	Positive	NB	Test -	West Cancer Center - Humphreys	USA
	M001520264	80	160	40	N	46	I	Grade 3/Poorly differentiated	Breast, NOS	2014-11-16	Unknown	carboplatin|1/15/15|2/3/15,paclitaxel|1/15/15|2/17/15	Non-Trastuzumab	Negative	0	100	Negative	Negative	HER2 Low/Negative	Negative	Negative	NB	Test -	Mile High Oncology	USA
	M001538995	90	160	63	N	83	II	Grade 3/Poorly differentiated	Breast, NOS	2014-02-19	Unknown	docetaxel|4/10/14|4/10/14,carboplatin|4/10/14|4/10/14	Non-Trastuzumab	Negative	0	100	Negative	Negative	HER2 Low/Negative	Negative	Negative	NB	Test -	Hematology and Oncology Associates of Alabama - Brookwood Medical Center	USA
	M001550988	45	140	84	N	37	IV	Grade 3/Poorly differentiated	Breast, NOS	2015-04-07	Unknown	paclitaxel|4/27/15|7/13/15	Non-Trastuzumab	Negative	0	100	Negative	Negative	HER2 Low/Negative	Negative	Negative	NB	Test -	West Cancer Center - Humphreys	USA
	M001558020	145	230	73	N	56	IV	Grade 2/Moderately differentiated	Breast, NOS	2015-02-03	Unknown	gemcitabine hydrochloride|3/16/15|5/18/15,carboplatin|3/16/15|5/18/15	Non-Trastuzumab	Equivocal	2	15	Negative	Negative	HER2 Low/Negative	Negative	Negative	NB	Test -	Mile High Oncology	USA
