# Supplementary material for: Poly-ligand profiling differentiates trastuzumab-treated breast cancer patients according to their outcomes
Source: Nat Commun. 2018 Mar 23;9:1219. doi: 10.1038/s41467-018-03631-z (PMC5865185; doi:10.1038/s41467-018-03631-z)
Supplement: Supplementary file 8 — Supplementary Data 5(XLSX 64 kb) [file 41467_2018_3631_MOESM8_ESM.xlsx]

## Sheet: Trastuzumab set
Staining intensity scores, algorithm score, and the test interpretation for the trastuzumab test set cases
Library	masterdeid	Nucleus_0	Nucleus_1	Nucleus_2	Nucleus_3	cyto_0	cyto_1	cyto_2	cyto_3	Algorithm Score	Test Interpretation
TL-NB	20008	20	75	5	0	0	90	10	0	0.714076	Positive
TL-B	20008	20	20	60	0	0	100	0	0
TL-NB	20054	60	20	20	0	10	70	20	0	0.771153	Positive
TL-B	20054	10	70	20	0	0	80	20	0
TL-NB	20131	95	5	0	0	70	20	10	0	0.889549	Positive
TL-B	20131	95	5	0	0	10	80	10	0
TL-NB	20181	70	20	10	0	30	60	10	0	0.586792	Negative
TL-B	20181	60	20	20	0	30	70	0	0
TL-NB	20186	5	95	0	0	5	85	10	0	0.223715	Negative
TL-B	20186	100	0	0	0	5	90	5	0
TL-NB	20217	100	0	0	0	80	20	0	0	0.784667	Positive
TL-B	20217	100	0	0	0	70	30	0	0
TL-NB	20305	100	0	0	0	25	70	5	0	0.994187	Positive
TL-B	20305	50	50	0	0	10	70	20	0
TL-NB	20341	100	0	0	0	5	95	0	0	0.992092	Positive
TL-B	20341	60	40	0	0	0	100	0	0
TL-NB	20346	100	0	0	0	40	40	20	0	0.995572	Positive
TL-B	20346	30	70	0	0	10	70	20	0
TL-NB	20348	90	10	0	0	30	65	5	0	0.242287	Negative
TL-B	20348	95	5	0	0	70	30	0	0
TL-NB	20349	60	40	0	0	10	90	0	0	0.586792	Negative
TL-B	20349	70	30	0	0	0	100	0	0
TL-NB	20352	40	60	0	0	30	70	0	0	0.353192	Negative
TL-B	20352	30	65	5	0	70	30	0	0
TL-NB	20353	5	45	50	0	10	90	0	0	0.608773	Negative
TL-B	20353	10	20	70	0	5	95	0	0
TL-NB	20355	100	0	0	0	40	60	0	0	0.996321	Positive
TL-B	20355	20	75	5	0	0	90	10	0
TL-NB	20356	70	20	10	0	0	10	90	0	0.828138	Positive
TL-B	20356	30	70	0	0	0	50	50	0
TL-NB	20357	99	1	0	0	50	45	5	0	0.97928	Positive
TL-B	20357	80	20	0	0	0	90	10	0
TL-NB	M000121995	60	40	0	0	0	80	20	0	0.78449	Positive
TL-B	M000121995	5	95	0	0	0	100	0	0
TL-NB	M000143750	30	40	30	0	0	60	40	0	0.332818	Negative
TL-B	M000143750	80	10	10	0	10	80	10	0
TL-NB	M000278452	90	10	0	0	40	60	0	0	0.609805	Positive
TL-B	M000278452	100	0	0	0	40	50	10	0
TL-NB	M000359245	15	85	0	0	0	80	20	0	0.875926	Positive
TL-B	M000359245	5	15	80	0	0	0	100	0
TL-NB	M000378994	100	0	0	0	30	70	0	0	0.993254	Positive
TL-B	M000378994	50	50	0	0	0	100	0	0
TL-NB	M000402762	0	100	0	0	0	100	0	0	0.575589	Negative
TL-B	M000402762	0	100	0	0	0	100	0	0
TL-NB	M000406706	20	60	20	0	10	30	60	0	0.481773	Negative
TL-B	M000406706	50	40	10	0	10	70	20	0
TL-NB	M000411527	20	80	0	0	0	50	50	0	0.636629	Positive
TL-B	M000411527	30	70	0	0	0	70	30	0
TL-NB	M000447656	5	90	5	0	0	100	0	0	0.561152	Negative
TL-B	M000447656	5	95	0	0	0	100	0	0
TL-NB	M000475510	50	40	10	0	20	70	10	0	0.7317	Positive
TL-B	M000475510	20	50	30	0	0	100	0	0
TL-NB	M000494813	80	20	0	0	100	0	0	0	0.851907	Positive
TL-B	M000494813	0	50	50	0	80	20	0	0
TL-NB	M000502613	20	80	0	0	0	100	0	0	0.636629	Positive
TL-B	M000502613	20	80	0	0	10	60	30	0
TL-NB	M000536673	95	5	0	0	10	90	0	0	0.955323	Positive
TL-B	M000536673	100	0	0	0	10	20	70	0
TL-NB	M000547062	60	40	0	0	10	90	0	0	0.664331	Positive
TL-B	M000547062	30	70	0	0	20	80	0	0
TL-NB	M000549424	90	10	0	0	0	80	20	0	0.867321	Positive
TL-B	M000549424	80	20	0	0	20	50	30	0
TL-NB	M000557733	80	20	0	0	0	100	0	0	0.677011	Positive
TL-B	M000557733	70	30	0	0	20	80	0	0
TL-NB	M000622711	60	20	20	0	0	90	10	0	0.43597	Negative
TL-B	M000622711	88	10	2	0	2	88	10	0
TL-NB	M000623740	100	0	0	0	0	50	50	0	0.982918	Positive
TL-B	M000623740	100	0	0	0	0	100	0	0
TL-NB	M000661625	60	40	0	0	5	85	10	0	0.876656	Positive
TL-B	M000661625	20	40	40	0	0	60	40	0
TL-NB	M000673140	60	40	0	0	80	20	0	0	0.0466959	Negative
TL-B	M000673140	70	30	0	0	100	0	0	0
TL-NB	M000678926	30	60	10	0	0	100	0	0	0.304401	Negative
TL-B	M000678926	90	10	0	0	0	100	0	0
TL-NB	M000682923	100	0	0	0	0	40	60	0	0.997218	Positive
TL-B	M000682923	20	80	0	0	0	60	40	0
TL-NB	M000704384	20	70	10	0	0	100	0	0	0.512009	Negative
TL-B	M000704384	60	40	0	0	0	70	30	0
TL-NB	M000713799	100	0	0	0	0	100	0	0	0.998646	Positive
TL-B	M000713799	10	60	30	0	0	20	80	0
TL-NB	M000761833	95	5	0	0	99	1	0	0	0.992728	Positive
TL-B	M000761833	10	25	25	40	0	40	60	0
TL-NB	M000762018	100	0	0	0	10	50	40	0	0.995572	Positive
TL-B	M000762018	70	30	0	0	0	50	50	0
TL-NB	M000766383	80	0	20	0	0	100	0	0	0.763088	Positive
TL-B	M000766383	35	45	20	0	0	100	0	0
TL-NB	M000786351	50	50	0	0	50	50	0	0	0.840597	Positive
TL-B	M000786351	5	35	60	0	0	100	0	0
TL-NB	M000807452	100	0	0	0	10	85	5	0	0.998112	Positive
TL-B	M000807452	20	20	60	0	0	80	20	0
TL-NB	M000844773	20	80	0	0	0	100	0	0	0.510587	Negative
TL-B	M000844773	40	60	0	0	0	100	0	0
TL-NB	M000879602	0	50	50	0	0	100	0	0	0.459591	Negative
TL-B	M000879602	0	100	0	0	0	100	0	0
TL-NB	M001331147	30	40	30	0	0	70	30	0	0.514954	Negative
TL-B	M001331147	20	80	0	0	0	100	0	0
TL-NB	M001341462	90	10	0	0	30	70	0	0	0.971832	Positive
TL-B	M001341462	2	30	68	0	0	100	0	0
TL-NB	M001377610	0	60	40	0	15	15	70	0	0.449746	Negative
TL-B	M001377610	20	70	10	0	0	100	0	0
TL-NB	M001396731	40	60	0	0	100	0	0	0	0.810752	Positive
TL-B	M001396731	10	45	45	0	0	80	20	0
TL-NB	M001409883	10	0	80	10	0	100	0	0	0.497331	Negative
TL-B	M001409883	50	20	30	0	10	20	70	0
TL-NB	M001426935	20	50	30	0	30	50	20	0	0.503485	Negative
TL-B	M001426935	15	85	0	0	0	100	0	0
TL-NB	M001435211	90	10	0	0	90	10	0	0	0.70411	Positive
TL-B	M001435211	93	5	2	0	25	75	0	0
TL-NB	M001461980	40	60	0	0	5	20	75	0	0.841921	Positive
TL-B	M001461980	10	10	80	0	0	90	10	0
TL-NB	M001466400	20	50	30	0	0	100	0	0	0.691127	Positive
TL-B	M001466400	10	20	70	0	0	100	0	0
TL-NB	M001468580	10	60	30	0	10	90	0	0	0.659284	Positive
TL-B	M001468580	5	35	60	0	0	100	0	0
TL-NB	M001469241	50	40	10	0	30	70	0	0	0.327851	Negative
TL-B	M001469241	90	10	0	0	10	90	0	0
TL-NB	M001476595	5	10	85	0	0	100	0	0	0.37954	Negative
TL-B	M001476595	10	80	10	0	10	90	0	0
TL-NB	M001518704	10	90	0	0	0	100	0	0	0.590692	Negative
TL-B	M001518704	25	65	10	0	0	90	10	0
TL-NB	M001553392	15	30	55	0	100	0	0	0	0.560335	Negative
TL-B	M001553392	10	40	50	0	10	90	0	0

## Sheet: Plat-Tax set
Staining intensity scores, algorithm score, and the test interpretation for the platinum-taxane test set cases
Library	masterdeid	Nucleus_0	Nucleus_1	Nucleus_2	Nucleus_3	cyto_0	cyto_1	cyto_2	cyto_3	Algorithm Score	Test Interpretation
TL-NB	M000362235	5	45	50	0	0	100	0	0	0.511306	Negative
TL-B	M000362235	5	95	0	0	0	80	20	0
TL-NB	M000373318	70	30	0	0	10	70	20	0	0.516884	Negative
TL-B	M000373318	80	20	0	0	20	80	0	0
TL-NB	M000376331	10	55	35	0	0	100	0	0	0.497299	Negative
TL-B	M000376331	5	95	0	0	0	100	0	0
TL-NB	M000406543	30	70	0	0	0	100	0	0	0.644386	Positive
TL-B	M000406543	10	90	0	0	0	100	0	0
TL-NB	M000413466	45	50	5	0	0	100	0	0	0.519502	Negative
TL-B	M000413466	60	39	1	0	0	100	0	0
TL-NB	M000474340	60	30	10	0	10	90	0	0	0.156015	Negative
TL-B	M000474340	70	30	0	0	70	30	0	0
TL-NB	M000489397	35	45	20	0	0	70	30	0	0.0915765	Negative
TL-B	M000489397	80	20	0	0	60	40	0	0
TL-NB	M000530021	0	10	90	0	100	0	0	0	0.521064	Negative
TL-B	M000530021	0	50	50	0	0	100	0	0
TL-NB	M000543303	5	90	5	0	0	100	0	0	0.561152	Negative
TL-B	M000543303	5	95	0	0	0	100	0	0
TL-NB	M000547552	50	50	0	0	0	70	30	0	0.477999	Negative
TL-B	M000547552	80	20	0	0	0	100	0	0
TL-NB	M000548310	20	40	40	0	10	90	0	0	0.324479	Negative
TL-B	M000548310	30	70	0	0	30	70	0	0
TL-NB	M000551623	100	0	0	0	0	100	0	0	0.978308	Positive
TL-B	M000551623	100	0	0	0	10	90	0	0
TL-NB	M000552685	100	0	0	0	10	80	10	0	0.991402	Positive
TL-B	M000552685	95	5	0	0	0	70	30	0
TL-NB	M000553172	100	0	0	0	85	15	0	0	0.98758	Positive
TL-B	M000553172	80	15	5	0	10	90	0	0
TL-NB	M000553606	40	60	0	0	20	80	0	0	0.655878	Positive
TL-B	M000553606	10	90	0	0	10	90	0	0
TL-NB	M000572597	20	80	0	0	5	10	85	0	0.662442	Positive
TL-B	M000572597	40	60	0	0	0	50	50	0
TL-NB	M000578860	10	90	0	0	0	100	0	0	0.476833	Negative
TL-B	M000578860	40	60	0	0	0	100	0	0
TL-NB	M000585304	80	20	0	0	10	90	0	0	0.833252	Positive
TL-B	M000585304	20	80	0	0	20	80	0	0
TL-NB	M000589746	80	20	0	0	50	50	0	0	0.424611	Negative
TL-B	M000589746	90	10	0	0	40	60	0	0
TL-NB	M000610286	0	10	90	0	100	0	0	0	0.364959	Negative
TL-B	M000610286	10	40	50	0	50	50	0	0
TL-NB	M000610862	90	10	0	0	10	70	20	0	0.780721	Positive
TL-B	M000610862	90	10	0	0	20	70	10	0
TL-NB	M000625593	50	50	0	0	0	100	0	0	0.605728	Negative
TL-B	M000625593	50	50	0	0	0	100	0	0
TL-NB	M000633177	10	45	45	0	0	100	0	0	0.558061	Negative
TL-B	M000633177	10	50	40	0	5	95	0	0
TL-NB	M000657291	20	80	0	0	0	60	40	0	0.622909	Positive
TL-B	M000657291	5	95	0	0	0	100	0	0
TL-NB	M000661042	80	20	0	0	60	40	0	0	0.568548	Negative
TL-B	M000661042	80	20	0	0	30	70	0	0
TL-NB	M000670064	20	80	0	0	100	0	0	0	0.473162	Negative
TL-B	M000670064	50	50	0	0	0	100	0	0
TL-NB	M000679316	50	30	20	0	10	90	0	0	0.428865	Negative
TL-B	M000679316	50	50	0	0	20	80	0	0
TL-NB	M000714427	10	90	0	0	0	100	0	0	0.318648	Negative
TL-B	M000714427	10	90	0	0	70	30	0	0
TL-NB	M000715130	20	70	10	0	10	30	60	0	0.43966	Negative
TL-B	M000715130	30	70	0	0	20	80	0	0
TL-NB	M000719193	5	10	85	0	100	0	0	0	0.524905	Negative
TL-B	M000719193	5	45	50	0	0	100	0	0
TL-NB	M000730752	60	30	10	0	70	30	0	0	0.428105	Negative
TL-B	M000730752	50	50	0	0	40	60	0	0
TL-NB	M000739213	30	60	10	0	10	90	0	0	0.545656	Negative
TL-B	M000739213	30	70	0	0	0	100	0	0
TL-NB	M000739224	95	5	0	0	90	10	0	0	0.849371	Positive
TL-B	M000739224	70	30	0	0	40	60	0	0
TL-NB	M000745650	80	20	0	0	0	100	0	0	0.811386	Positive
TL-B	M000745650	50	50	0	0	0	100	0	0
TL-NB	M000779610	20	80	0	0	0	20	80	0	0.608627	Negative
TL-B	M000779610	10	90	0	0	0	100	0	0
TL-NB	M000792936	90	10	0	0	30	70	0	0	0.924142	Positive
TL-B	M000792936	30	70	0	0	0	100	0	0
TL-NB	M000796164	10	30	60	0	10	90	0	0	0.336172	Negative
TL-B	M000796164	20	80	0	0	20	80	0	0
TL-NB	M000800736	5	70	25	0	0	100	0	0	0.551929	Negative
TL-B	M000800736	20	70	10	0	20	40	40	0
TL-NB	M000802133	60	30	10	0	0	100	0	0	0.605728	Negative
TL-B	M000802133	50	50	0	0	0	100	0	0
TL-NB	M000805892	10	80	10	0	0	80	20	0	0.514954	Negative
TL-B	M000805892	60	40	0	0	0	60	40	0
TL-NB	M000815501	10	70	20	0	20	80	0	0	0.671312	Positive
TL-B	M000815501	0	50	50	0	0	100	0	0
TL-NB	M000826532	35	40	25	0	0	60	40	0	0.729236	Positive
TL-B	M000826532	5	95	0	0	0	40	60	0
TL-NB	M000857231	95	5	0	0	20	80	0	0	0.312997	Negative
TL-B	M000857231	90	10	0	0	80	20	0	0
TL-NB	M000875282	50	30	20	0	20	80	0	0	0.24275	Negative
TL-B	M000875282	70	30	0	0	40	60	0	0
TL-NB	M000875334	40	40	20	0	0	100	0	0	0.510587	Negative
TL-B	M000875334	40	60	0	0	0	100	0	0
TL-NB	M000876418	3	67	30	0	0	100	0	0	0.71789	Positive
TL-B	M000876418	0	5	95	0	0	100	0	0
TL-NB	M001316402	20	80	0	0	5	55	40	0	0.391886	Negative
TL-B	M001316402	50	50	0	0	20	80	0	0
TL-NB	M001317334	10	80	10	0	10	90	0	0	0.546235	Negative
TL-B	M001317334	5	95	0	0	5	95	0	0
TL-NB	M001338037	20	60	20	0	0	100	0	0	0.589547	Negative
TL-B	M001338037	5	85	10	0	0	100	0	0
TL-NB	M001342491	15	35	50	0	10	90	0	0	0.193446	Negative
TL-B	M001342491	50	40	10	0	50	50	0	0
TL-NB	M001359532	20	80	0	0	0	80	20	0	0.578327	Negative
TL-B	M001359532	50	50	0	0	0	70	30	0
TL-NB	M001401140	40	60	0	0	100	0	0	0	0.591803	Negative
TL-B	M001401140	40	60	0	0	0	100	0	0
TL-NB	M001401771	10	30	60	0	10	90	0	0	0.175204	Negative
TL-B	M001401771	30	70	0	0	60	40	0	0
TL-NB	M001402138	70	30	0	0	100	0	0	0	0.00598564	Negative
TL-B	M001402138	95	5	0	0	95	5	0	0
TL-NB	M001411053	5	95	0	0	0	100	0	0	0.346027	Negative
TL-B	M001411053	40	60	0	0	30	70	0	0
TL-NB	M001424639	50	50	0	0	10	90	0	0	0.73861	Positive
TL-B	M001424639	10	85	5	0	0	100	0	0
TL-NB	M001449273	25	35	40	0	20	80	0	0	0.441858	Negative
TL-B	M001449273	20	80	0	0	10	90	0	0
TL-NB	M001462967	80	10	10	0	0	100	0	0	0.773531	Positive
TL-B	M001462967	30	60	10	0	20	75	5	0
TL-NB	M001483236	20	10	70	0	30	70	0	0	0.270855	Negative
TL-B	M001483236	20	20	60	0	100	0	0	0
TL-NB	M001520264	30	60	10	0	10	90	0	0	0.510587	Negative
TL-B	M001520264	50	40	10	0	0	100	0	0
TL-NB	M001538995	10	90	0	0	0	100	0	0	0.476833	Negative
TL-B	M001538995	30	70	0	0	20	70	10	0
TL-NB	M001550988	60	35	5	0	20	80	0	0	0.596054	Negative
TL-B	M001550988	60	40	0	0	0	100	0	0
TL-NB	M001558020	5	45	50	0	0	80	20	0	0.55035	Negative
TL-B	M001558020	20	80	0	0	0	50	50	0
