# Supplementary material for: Poly-ligand profiling differentiates trastuzumab-treated breast cancer patients according to their outcomes
Source: Nat Commun. 2018 Mar 23;9:1219. doi: 10.1038/s41467-018-03631-z (PMC5865185; doi:10.1038/s41467-018-03631-z)
Supplement: Supplementary file 9 — Supplementary Data 6(XLSX 46 kb) [file 41467_2018_3631_MOESM9_ESM.xlsx]

## Sheet: INTRA-ASSAY
Histological scores for the technical replicates in staining FFPE tissue from 8 patients
	SlideNo	SampleID	Library	IntraAssay	InterAssay	InterBatch	InterInstrument	Nucleus_0	Nucleus_1	Nucleus_2	Nucleus_3	Cyto_0	Cyto_1	Cyto_2	Cyto_3	Nuclear histological score	Cytoplasmichistological score	Sum
	9	5	A	TRUE	TRUE	TRUE	FALSE	90	10	0	0	0	100	0	0	10	100	110
	25	13	A	TRUE	FALSE	FALSE	FALSE	70	30	0	0	0	100	0	0	30	100	130
	41	21	A	TRUE	FALSE	FALSE	FALSE	90	10	0	0	0	100	0	0	10	100	110
																16.6667
																11.547
	15	8	A	TRUE	TRUE	TRUE	FALSE	60	40	0	0	0	100	0	0	40	100	140
	31	16	A	TRUE	FALSE	FALSE	FALSE	70	30	0	0	10	90	0	0	30	90	120
	47	24	A	TRUE	FALSE	FALSE	FALSE	80	20	0	0	20	80	0	0	20	80	100
																30
																10
	13	7	A	TRUE	TRUE	TRUE	FALSE	90	10	0	0	0	100	0	0	10	100	110
	29	15	A	TRUE	FALSE	FALSE	FALSE	70	30	0	0	10	90	0	0	30	90	120
	45	23	A	TRUE	FALSE	FALSE	FALSE	50	50	0	0	0	50	50	0	50	150	200
																30
																20
	11	6	A	TRUE	TRUE	TRUE	FALSE	50	50	0	0	0	100	0	0	50	100	150
	27	14	A	TRUE	FALSE	FALSE	FALSE	40	60	0	0	10	90	0	0	60	90	150
	43	22	A	TRUE	FALSE	FALSE	FALSE	20	80	0	0	0	100	0	0	80	100	180
																63.3333
																15.2753
	5	3	A	TRUE	TRUE	TRUE	FALSE	5	65	30	0	0	100	0	0	125	100	225
	21	11	A	TRUE	FALSE	FALSE	FALSE	10	80	10	0	0	100	0	0	100	100	200
	37	19	A	TRUE	FALSE	FALSE	FALSE	5	25	70	0	0	100	0	0	165	100	265
																130
																32.7872
	3	2	A	TRUE	TRUE	TRUE	FALSE	10	45	45	0	0	100	0	0	135	100	235
	19	10	A	TRUE	FALSE	FALSE	FALSE	5	65	30	0	0	100	0	0	125	100	225
	35	18	A	TRUE	FALSE	FALSE	FALSE	10	45	45	0	0	100	0	0	135	100	235
																131.667
																5.7735
	1	1	A	TRUE	TRUE	TRUE	FALSE	1	19	80	0	0	100	0	0	179	100	279
	17	9	A	TRUE	FALSE	FALSE	FALSE	1	29	70	0	0	100	0	0	169	100	269
	33	17	A	TRUE	FALSE	FALSE	FALSE	3	87	10	0	0	100	0	0	107	100	207
																151.667
																39.0043
	7	4	A	TRUE	TRUE	TRUE	FALSE	5	25	70	0	0	100	0	0	165	100	265
	23	12	A	TRUE	FALSE	FALSE	FALSE	2	38	60	0	0	100	0	0	158	100	258
	39	20	A	TRUE	FALSE	FALSE	FALSE	10	20	70	0	0	100	0	0	160	100	260
																161
																3.60555

## Sheet: INTER-BATCH
Histological scores for inter-batch comparison of libraries, staining FFPE tissue from 8 patients
	SlideNo	SampleID	Library	IntraAssay	InterAssay	InterBatch	InterInstrument	Nucleus_0	Nucleus_1	Nucleus_2	Nucleus_3	Cyto_0	Cyto_1	Cyto_2	Cyto_3	Nuclear histological score	Cytoplasmichistological score	Sum	Notes	A_N.H
	9	5	A	TRUE	TRUE	TRUE	FALSE	90	10	0	0	0	100	0	0	10	100	110		10
	89	45	A	FALSE	FALSE	TRUE	FALSE	90	10	0	0	10	90	0	0	10	90	100		10
	105	53	A	FALSE	FALSE	TRUE	FALSE	95	5	0	0	10	85	5	0	5	95	100		5
																8.33333
																2.88675
	15	8	A	TRUE	TRUE	TRUE	FALSE	60	40	0	0	0	100	0	0	40	100	140		40
	95	48	A	FALSE	FALSE	TRUE	FALSE	80	20	0	0	20	80	0	0	20	80	100		20
	111	56	A	FALSE	FALSE	TRUE	FALSE	90	10	0	0	20	80	0	0	10	80	90		10
																23.3333
																15.2753
	13	7	A	TRUE	TRUE	TRUE	FALSE	90	10	0	0	0	100	0	0	10	100	110		10
	93	47	A	FALSE	FALSE	TRUE	FALSE	30	70	0	0	0	90	10	0	70	110	180		70
	109	55	A	FALSE	FALSE	TRUE	FALSE	60	40	0	0	0	30	70	0	40	170	210		40
																40
																30
	11	6	A	TRUE	TRUE	TRUE	FALSE	50	50	0	0	0	100	0	0	50	100	150		50
	91	46	A	FALSE	FALSE	TRUE	FALSE	40	60	0	0	10	90	0	0	60	90	150		60
	107	54	A	FALSE	FALSE	TRUE	FALSE	20	80	0	0	10	90	0	0	80	90	170		80
																63.3333
																15.2753
	3	2	A	TRUE	TRUE	TRUE	FALSE	10	45	45	0	0	100	0	0	135	100	235		135
	99	50	A	FALSE	FALSE	TRUE	FALSE	5	90	5	0	0	90	10	0	100	110	210		100
																117.5
																24.7487
	7	4	A	TRUE	TRUE	TRUE	FALSE	5	25	70	0	0	100	0	0	165	100	265		165
	87	44	A	FALSE	FALSE	TRUE	FALSE	10	80	10	0	0	100	0	0	100	100	200		100
	103	52	A	FALSE	FALSE	TRUE	FALSE	5	95	0	0	0	100	0	0	95	100	195		95
																120
																39.0512
	1	1	A	TRUE	TRUE	TRUE	FALSE	1	19	80	0	0	100	0	0	179	100	279		179
	81	41	A	FALSE	FALSE	TRUE	FALSE	5	85	10	0	0	100	0	0	105	100	205		105
	97	49	A	FALSE	FALSE	TRUE	FALSE	5	85	10	0	0	100	0	0	105	100	205		105
																129.667
																42.7239
	5	3	A	TRUE	TRUE	TRUE	FALSE	5	65	30	0	0	100	0	0	125	100	225		125
	85	43	A	FALSE	FALSE	TRUE	FALSE	10	30	60	0	0	70	30	0	150	130	280		150
	101	51	A	FALSE	FALSE	TRUE	FALSE	10	30	60	0	0	70	30	0	150	130	280		150
																141.667
																14.4338
